# Supplementary material for: Unhooking the Hook: Optimization of the Aurora A Targeting PROTAC JB170 to CCT400028, an In Vitro Degrader Chemical Probe
Source: J Med Chem. 2026 Jan 12;69(2):1552–67. doi: 10.1021/acs.jmedchem.5c03024 (PMC12833858; doi:10.1021/acs.jmedchem.5c03024)
Supplement: Supplementary file 2 [file jm5c03024_si_002.xlsx]

## Sheet: ttest_gene_annot_CCT400028
Accession	pval	ttest_pval_BH_adjust	log2Ratio	DMSO_exp1	DMSO_exp2	DMSO_exp3	CCT400028_exp1	CCT400028_exp2	CCT400028_exp3	gene	GO_KEGG	STRING	Exp.q.value.Combined	Number.of.PSMs	Unique.Peptides
A0A024R1R8	0.802564	0.937541	-0.0122987	-0.0857091	-0.0575002	-0.0115518	0.0109857	-0.12876	-0.0738827	TMA7B			0.002	8	1
A0A096LP01	0.532674	0.816212	-0.155198	0.358686	0.344414	-0.190602	0.0289441	-0.230156	0.248117	SMIM26	mitochondrial outer membrane;mitochondrion;protein kinase binding;transmembrane transporter binding		0.001	5	2
A0A0B4J2D5	0.542784	0.822085	-0.0394471	0.0690858	-0.052958	0.0789885	-0.0247199	0.0711678	-0.0696729	GATD3B	mitochondrion		0	44	10
A0A0B4J2F0	0.564847	0.829915	-0.0338463	0.0343345	0.0923922	0.088962	0.120736	-0.0539046	0.0473185	PIGBOS1	mitochondrial outer membrane;regulation of endoplasmic reticulum unfolded protein response;response to unfolded protein		0.001	4	1
A0A0J9YWL9	0.498584	0.799719	0.0962336	-0.331243	-0.376885	-0.0917257	-0.0965837	-0.0564886	-0.35808	TEX13C	metal ion binding;mRNA binding		0.109	1	1
A0A0U1RRE5	0.496034	0.798699	-0.0357142	0.015458	-0.0708613	0.0524071	0.0243895	-0.0611902	-0.0733383	NBDY	P-body;mRNA processing;negative regulation of cytoplasmic mRNA processing body assembly;nuclear-transcribed mRNA catabolic process		0.001	10	2
A0A1B0GTL2	0.219039	0.609425	0.233202	-0.15912	-0.106897	-0.237621	0.341602	0.0511006	-0.196735	C20orf204			0.091	1	1
A0A1B0GTU1	0.325	0.697896	-0.116304	0.262493	0.0552693	0.0880251	-0.0884499	0.17861	-0.0332831	ZC3H11B	metal ion binding;poly.A.. mRNA export from nucleus	CMSS1	0	59	2
A0A1B0GUS4	0.902494	0.972558	-0.00464145	-0.0876011	0.0299556	-0.0525373	-0.030445	-0.054891	-0.0387711	UBE2L5	nucleus;ubiquitin ligase complex;ATP binding;ligase activity;ubiquitin conjugating enzyme activity;ubiquitin protein ligase binding;protein K11-linked ubiquitination;ubiquitin-dependent protein catabolic process	ARIH1;CBL;CCNA2;CDK2;CDKN1B;CKS1B;CUL1;NEDD8;PRKN;RBX1;RNF213;RPS27A;SKP1;SKP2;TSTA3;UBA52;UBB;UBC;UBE3A;WWP1	0	120	1
A0A1W2PQ72	0.671128	0.881376	0.0511488	0.133921	0.0705795	-0.218633	0.0162986	0.100354	0.0226608	MSANTD7			0	13	4
A0A3B3IRV3	0.548578	0.82411	-0.0488395	-0.117677	0.0573437	0.0846111	0.00396902	-0.119333	-0.00687696	MCTS2	cytoplasm;RNA binding;formation of translation preinitiation complex		0	42	3
A0A3B3IS91	0.896839	0.970659	0.0174383	0.140118	0.0288895	-0.230888	-0.12739	0.0545289	0.0632965	POLGARF	extracellular space;nucleolus		0	5	2
A0A3B3IT33	0.128742	0.525745	0.226596	0.0942616	-0.107896	0.269951	0.339063	0.221551	0.375491	TRIM51G	cytoplasm;ubiquitin protein ligase activity;zinc ion binding;innate immune response;protein ubiquitination;regulation of gene expression		0.019	4	1
A0A494C071	0.189813	0.587801	0.404997	0.208637	-0.593591	-0.452684	0.158659	0.225368	-0.00667313	PWWP4			0.107	1	1
A0A804HLA8	0.396027	0.739776	0.129642	0.193057	-0.114275	-2.93993e-05	0.0968789	0.356151	0.014648	GNG5B	heterotrimeric G-protein complex;G-protein beta-subunit binding;G protein-coupled receptor signaling pathway		0.001	8	1
A0A8I5KY20	0.152357	0.552998	-0.0767865	0.0905487	-0.0119957	0.105457	-0.0473902	0.0292479	-0.0282069	CCDC92B			0.001	2	1
A0AVF1	0.962814	0.990867	0.00174872	-0.0408982	0.000363871	0.0440921	0.0218004	-0.0471774	0.034181	IFT56	centrosome;ciliary basal body;ciliary base;ciliary tip;cilium;intraciliary transport particle B;neuron projection;intraciliary transport particle B binding;axoneme assembly;cilium assembly;intraciliary anterograde transport;intraciliary transport;intraciliary transport involved in cilium assembly;manchette assembly;protein localization to cilium;protein transport;smoothened signaling pathway		0	29	10
A0AVI4	0.745349	0.915795	-0.0267027	-0.112501	0.0989299	0.100205	0.055933	-0.0470551	-0.00235206	TMEM129	endoplasmic reticulum;endoplasmic reticulum membrane;metal ion binding;ubiquitin protein ligase activity;ERAD pathway;protein polyubiquitination;protein ubiquitination;response to unfolded protein;retrograde protein transport, ER to cytosol;ubiquitin-dependent protein catabolic process	DERL1;PEX6;PSKH1;RNF139;SELENOS;UBE2J2;VCP	0.002	2	1
A0AVT1	0.795179	0.935325	0.00695017	-0.0403874	-0.00393608	-0.0193532	0.000459716	-0.0588558	0.0155699	UBA6	cytoplasm;cytosol;nucleus;ATP binding;FAT10 activating enzyme activity;nucleotidyltransferase activity;thiosulfate sulfurtransferase activity;ubiquitin activating enzyme activity;amygdala development;dendritic spine development;DNA damage response;hippocampus development;learning;locomotory behavior;protein ubiquitination;ubiquitin-dependent protein catabolic process;Ubiquitin mediated proteolysis	ATG7;BIRC6;CDC34;MOCS2;NEDD8;RPS27A;UBA1;UBA3;UBA5;UBA52;UBA7;UBB;UBC;UBD;UBE2A;UBE2B;UBE2C;UBE2D1;UBE2D2;UBE2D3;UBE2D4;UBE2E1;UBE2E2;UBE2E3;UBE2F;UBE2G1;UBE2G2;UBE2J1;UBE2K;UBE2L3;UBE2L6;UBE2M;UBE2N;UBE2O;UBE2R2;UBE2S;UBE2T;UBE2U;UBE2W;UBE2Z;USP48	0	114	32
A0FGR8	0.0325497	0.377712	0.0565577	0.0158895	0.0150955	-0.029784	0.0750551	0.0466984	0.0491204	ESYT2	cytoplasmic side of plasma membrane;cytosol;endoplasmic reticulum membrane;endoplasmic reticulum-plasma membrane contact site;extrinsic component of cytoplasmic side of plasma membrane;membrane;organelle membrane contact site;plasma membrane;cadherin binding;calcium ion binding;calcium-dependent phospholipid binding;identical protein binding;phosphatidylcholine binding;phosphatidylethanolamine bi…	ESYT1;ESYT3;WDR60	0	94	25
A0JLT2	0.380465	0.726879	-0.0385148	0.0558612	-0.0399739	0.0233605	0.0251325	-0.0335262	-0.067903	MED19	core mediator complex;mediator complex;nucleoplasm;nucleus;transcription coregulator activity;positive regulation of transcription by RNA polymerase II;positive regulation of transcription elongation by RNA polymerase II;positive regulation of transcription initiation by RNA polymerase II;RNA polymerase II preinitiation complex assembly	CCNC;CCNH;CDK19;CDK7;CDK8;ERCC2;ERCC3;GTF2A1;GTF2A2;GTF2B;GTF2E1;GTF2E2;GTF2F1;GTF2F2;GTF2H1;GTF2H2;GTF2H3;GTF2H4;GTF2H5;H2AZ1;H2BC11;H3C14;H3C15;H4-16;H4-16;H4C1;H4C11;H4C12;H4C13;H4C14;H4C15;H4C2;H4C3;H4C4;H4C5;H4C8;H4C9;HIST2H3A;MED1;MED10;MED11;MED12;MED12L;MED13;MED13L;MED14;MED15;MED16;MED17;MED18;MED20;MED21;MED22;MED23;MED24;MED25;MED26;MED27;MED28;MED29;MED30;MED31;MED4;MED6;MED7;MED8;ME…	0	13	3
A0JNW5	0.985933	0.996289	0.00071851	-0.0504998	0.0676496	-0.0157102	0.031369	-0.0196145	-0.00815941	BLTP3B	cytosol;early endosome;GARP complex binding;lipid transfer activity;protein homodimerization activity;early endosome to Golgi transport;intermembrane lipid transfer		0	42	16
A0PJW6	0.95832	0.989602	-0.00312694	0.0355421	-0.0617416	-0.00226923	-0.0175811	0.0739009	-0.0941693	TMEM223	mitochondrial inner membrane;mitochondrion;mitochondrial ribosome binding;mitochondrial cytochrome c oxidase assembly;nervous system development		0.013	2	1
A0PK00	0.980006	0.995989	-0.00110916	0.0188113	-0.00751214	0.0117128	-0.0410526	0.0878652	-0.0271281	TMEM120B	nuclear inner membrane;fat cell differentiation;protein heterooligomerization	AACS	0	21	5
A1A4S6	0.0194055	0.322895	-0.147573	0.0350379	-0.0189667	0.0720057	-0.0933216	-0.0858253	-0.175496	ARHGAP10	cytosol;endosome membrane;perinuclear region of cytoplasm;plasma membrane;GTPase activator activity;cytoskeleton organization;negative regulation of apoptotic process;regulation of small GTPase mediated signal transduction;signal transduction;Bacterial invasion of epithelial cells	ACTB;ACTG1;ARHGAP26;C2CD2;CDC42;CTNNB1;PAK2;PKN3;RHOA	0.001	3	2
A1IGU5	0.757483	0.920471	-0.0695058	0.213805	0.151155	-0.05202	-0.295122	0.0220382	0.377507	ARHGEF37	cytoplasm;guanyl-nucleotide exchange factor activity	BIN3	0.129	1	1
A1L020	0.450148	0.772131	-0.0381778	-0.0266173	0.0964527	0.0156046	-0.0139678	-0.0558409	0.0407153	MEX3A	cytosol;nucleus;P-body;metal ion binding;RNA binding	AGO2;DCP1A;HNRNPK;LAMA2	0	56	12
A1L0T0	0.587264	0.84164	-0.010247	0.0675779	0.0332643	0.0118304	0.0166334	0.038167	0.0271312	ILVBL	acetolactate synthase complex;endoplasmic reticulum membrane;membrane;acetolactate synthase activity;flavin adenine dinucleotide binding;lyase activity;magnesium ion binding;thiamine pyrophosphate binding;fatty acid alpha-oxidation;isoleucine biosynthetic process;valine biosynthetic process	ADHFE1;AGXT;AMACR;BCAT1;BCAT2;BCKDHA;BCKDHB;CS;ENSP00000428055;F5H5P2;HAO1;HAO2;HDDC3;IDH3A;IDH3B;IDH3G;MRTFA;MT-CO1;MT-CO2;MT-CO3;PDHB;RIDA;SDSL;SUGCT	0	118	21
A1L170	0.20672	0.600139	0.051993	0.0468894	-0.0229314	-0.0570335	0.0700361	0.0146289	0.0382385	C1orf226		NOS1AP	0	8	3
A1L390	0.558555	0.826751	-0.0372777	-0.0344186	0.0389771	0.132143	0.0745621	-0.0256668	-0.0240267	PLEKHG3	cytoskeleton;cytosol;actin binding;guanyl-nucleotide exchange factor activity;small GTPase binding;regulation of cell migration;regulation of establishment of cell polarity;regulation of small GTPase mediated signal transduction	CDC42	0	10	5
A1X283	0.18146	0.584113	-0.0279139	-0.0335696	0.0150501	-0.0369505	-0.0458827	-0.0396882	-0.0536408	SH3PXD2B	anchoring junction;cell projection;cytoplasm;podosome;phosphatidylinositol-3,5-bisphosphate binding;phosphatidylinositol-3-phosphate binding;phosphatidylinositol-5-phosphate binding;SH2 domain binding;superoxide-generating NADPH oxidase activator activity;adipose tissue development;bone development;cell differentiation;extracellular matrix disassembly;eye development;heart development;podosome as…	ADAM15;CTTN;HCLS1;MMP14;NOX1;NOX3;NOXA1;SRC;WAS	0	62	19
A1XBS5	0.161032	0.562268	-0.045429	0.0783677	0.0421713	0.0216035	0.0207793	0.0242762	-0.0391999	CIBAR1	centriole;ciliary basal body;ciliary base;ciliary transition zone;cytoplasm;mitochondrial crista;mitochondrial inner membrane;mitochondrion;nucleus;phospholipid binding;cilium assembly;inner mitochondrial membrane organization;limb morphogenesis;membrane organization;membrane tubulation;positive regulation of smoothened signaling pathway		0	8	5
A1Z1Q3	0.997551	0.998802	-0.000209372	-0.118666	0.0402173	0.0663539	-0.0388561	0.0506341	-0.024501	MACROD2	nucleolus;nucleoplasm;nucleus;ADP-ribosylglutamate hydrolase activity;deacetylase activity;hydrolase activity, acting on glycosyl bonds;O-acetyl-ADP-ribose deacetylase activity;brain development;DNA damage response;peptidyl-glutamate ADP-deribosylation;protein de-ADP-ribosylation;purine nucleoside metabolic process;response to bacterium	ADPRHL2;FLRT3;OARD1;PARG;PARP10	0	3	2
A2AJT9	0.327444	0.70003	-0.0647539	0.0306816	-0.0509948	0.113644	0.019357	-0.0249202	-0.0953681	BCLAF3	mediator complex;mitochondrion;DNA binding;transcription coregulator activity;positive regulation of transcription by RNA polymerase II		0.006	3	2
A2RRD8	0.250111	0.641271	-0.173402	0.233862	0.102007	0.0461356	-0.278138	0.0858542	0.0540816	ZNF320	nucleoplasm;nucleus;DNA-binding transcription factor activity, RNA polymerase II-specific;DNA-binding transcription repressor activity, RNA polymerase II-specific;metal ion binding;RNA polymerase II cis-regulatory region sequence-specific DNA binding;regulation of transcription by RNA polymerase II	DMBT1;ZNF468	0	8	1
A2RRP1	0.0409511	0.389228	-0.0265668	0.0378407	0.0197441	0.0272201	-0.0113814	0.0135541	0.00293195	NBAS	cytosol;Dsl1/NZR complex;endoplasmic reticulum;endoplasmic reticulum membrane;membrane;SNARE binding;negative regulation of nuclear-transcribed mRNA catabolic process, nonsense-mediated decay;nuclear-transcribed mRNA catabolic process;protein transport;retrograde vesicle-mediated transport, Golgi to endoplasmic reticulum	BNIP1;COPB2;NAPA;NAPG;RINT1;SCFD2;SEC22B;STX12;STX18;STX6;USE1;VTI1B;ZW10	0	145	50
A2RU54	0.771732	0.925684	0.0812205	-0.130861	0.0368199	-0.362852	-0.294844	-0.316298	0.39791	HMX2	chromatin;nucleus;DNA-binding transcription factor activity, RNA polymerase II-specific;RNA polymerase II transcription regulatory region sequence-specific DNA binding;sequence-specific double-stranded DNA binding;brain development;cell differentiation;epithelial cell proliferation;inner ear morphogenesis;positive regulation of epithelial cell proliferation;positive regulation of mRNA splicing, v…		0.022	1	1
A2RU67	0.00863143	0.28808	0.159794	-0.0463813	-0.0527469	-0.0304441	0.0572803	0.16971	0.122819	FAM234B	Golgi apparatus;membrane;microtubule organizing center		0	10	3
A2VDJ0	0.278283	0.663668	0.0788487	-0.0377826	0.106325	0.0253353	0.0959667	0.0366013	0.197856	TMEM131L	cytoplasm;endoplasmic reticulum;plasma membrane;negative regulation of canonical Wnt signaling pathway;negative regulation of immature T cell proliferation in thymus;Wnt signaling pathway		0.002	4	2
A3KMH1	0.636959	0.864359	-0.0117877	0.0464042	0.00927874	0.0153244	-0.00733846	0.0519763	-0.00899351	VWA8	cytoplasm;mitochondrion;peroxisome;ATP binding;ATP hydrolysis activity		0	144	47
A3KN83	0.747467	0.916615	-0.00785808	-0.0194846	0.0312113	-0.0171188	-0.00656533	-0.0382297	0.0158287	SBNO1	nucleus;chromatin DNA binding;histone binding;regulation of DNA-templated transcription;regulation of response to stimulus	RASGEF1A;RIOK1;RIOX1;TGFBRAP1	0	122	27
A4D126	0.121749	0.517773	-0.0862501	0.0294185	0.0219881	0.078683	-0.0606523	-0.102059	0.0340508	CRPPA	cytosol;cytidylyltransferase activity;D-ribitol-5-phosphate cytidylyltransferase activity;protein homodimerization activity;axon guidance;isoprenoid biosynthetic process;protein O-linked mannosylation	B4GAT1;ENY2;FKRP;FKTN;POMGNT2;POMK;POMT1;POMT2;RXYLT1	0.002	3	2
A4D161	0.254902	0.645139	-0.0951055	0.0500879	0.152929	0.06338	0.111844	-0.10768	-0.0230841	FAM221A			0	16	6
A4D1E9	0.696795	0.893373	0.0103772	-0.00651736	-0.00877047	0.0262924	0.0306873	0.0410521	-0.0296032	GTPBP10	chromosome;mitochondrion;nucleolus;GTP binding;GTPase activity;magnesium ion binding;RNA binding;ribosome biogenesis	ALDH18A1;DDX28;ERAL1;GADD45GIP1;GTPBP6;GTPBP8;MALSU1;MIEF1;MKI67;MRM2;MRM3;MRPL10;MRPL11;MRPL13;MRPL14;MRPL15;MRPL16;MRPL17;MRPL18;MRPL19;MRPL2;MRPL20;MRPL21;MRPL22;MRPL23;MRPL24;MRPL27;MRPL28;MRPL3;MRPL30;MRPL32;MRPL34;MRPL37;MRPL38;MRPL39;MRPL4;MRPL41;MRPL42;MRPL43;MRPL44;MRPL45;MRPL47;MRPL49;MRPL50;MRPL51;MRPL52;MRPL53;MRPL54;MRPL57;MRPL58;MRPL9;MRPS18A;MRPS30;MTERF4;MTG1;NDUFAB1;NSUN4;RPUSD4;…	0	51	18
A4D1P6	0.268079	0.655121	-0.0245485	0.00200475	0.00974906	0.00118607	-0.0478203	-0.0288354	0.0159502	WDR91	cytosol;early endosome membrane;endosome membrane;extrinsic component of endosome membrane;late endosome membrane;phosphatidylinositol 3-kinase inhibitor activity;phosphatidylinositol 3-kinase regulator activity;early endosome to late endosome transport;negative regulation of phosphatidylinositol 3-kinase/protein kinase B signal transduction;regulation of protein catabolic process	BECN1;WDR81	0	50	20
A4D1U4	0.267547	0.655064	-0.045126	0.0709178	0.0102763	0.0503271	-0.0254724	0.0587562	-0.0371405	DENND11	cytoplasm;guanyl-nucleotide exchange factor activity	AVL9;DENND10;DENND6A	0	19	5
A5A3E0	0.0862093	0.472912	-0.12566	0.0165541	0.0995348	0.169293	0.0322148	-0.0827525	-0.0410607	POTEF	actin filament;axon;blood microparticle;cell cortex;cytoplasm;extracellular exosome;extracellular space;membrane;NuA4 histone acetyltransferase complex;synapse;protein kinase binding;structural constituent of postsynaptic actin cytoskeleton;axonogenesis;cell motility	ACTL6A;ACTL6B;B2M;DYNLL1;EZR;GAPDH;GUSB;H3C1;HPRT1;HSP90AA1;HSP90AB1;HSPA9;MYH1;POLR2A;RPL13A;RPLP0;SMARCA4;TBP;TUBB;TUBB2A;YWHAB;YWHAZ	0	324	1
A5D8V6	0.852814	0.955094	-0.0198177	-0.0300471	0.132875	-0.113006	0.108919	-0.12615	-0.0523991	VPS37C	endosome membrane;ESCRT I complex;extracellular exosome;late endosome membrane;calcium-dependent protein binding;macroautophagy;membrane fission;multivesicular body assembly;protein targeting to membrane;protein targeting to vacuole;protein transport to vacuole involved in ubiquitin-dependent protein catabolic process via the multivesicular body sorting pathway;ubiquitin-dependent protein catabol…	CHMP1A;CHMP1B;CHMP2A;CHMP2B;CHMP3;CHMP4A;CHMP4B;CHMP4C;CHMP6;CHMP7;HGS;MVB12A;MVB12B;PDCD6IP;SNF8;STAM;STAM2;TSG101;UBAP1;UEVLD;VPS25;VPS28;VPS36;VPS37A;VPS37B;VPS37D;VPS4A;VPS4B	0.001	4	2
A5PL33	0.101966	0.492611	0.0822932	-0.0504991	-0.118874	0.0141382	0.0186934	0.0327203	0.0402306	KRBA1			0	11	5
A5PLL7	0.347107	0.710842	0.0578181	0.0215728	-0.0272687	-0.00188639	0.0231562	0.157843	-0.0151272	PEDS1	endoplasmic reticulum;endoplasmic reticulum membrane;plasmanylethanolamine desaturase activity;ether lipid biosynthetic process;fatty acid metabolic process		0	4	3
A5PLN9	0.135651	0.533267	-0.0981899	-0.0571451	0.00518444	0.0965198	-0.0467746	-0.138249	-0.0649867	TRAPPC13	cytoplasm;cytosol;TRAPPII protein complex;TRAPPIII protein complex;endoplasmic reticulum to Golgi vesicle-mediated transport;vesicle coating;vesicle tethering	BTF3L4;RAB1A;TBC1D14;TRAPPC1;TRAPPC10;TRAPPC11;TRAPPC12;TRAPPC2;TRAPPC2B;TRAPPC2L;TRAPPC3;TRAPPC4;TRAPPC5;TRAPPC6A;TRAPPC6B;TRAPPC8;TRAPPC9	0	23	8
A5YKK6	0.284659	0.668826	-0.00614965	0.00272564	-0.00648445	-0.00850402	-0.0173752	-0.00732079	-0.00601577	CNOT1	CCR4-NOT complex;CCR4-NOT core complex;cytosol;extracellular space;membrane;nucleus;P-body;peroxisomal membrane;armadillo repeat domain binding;molecular adaptor activity;nuclear estrogen receptor binding;nuclear retinoic acid receptor binding;protein domain specific binding;RNA binding;miRNA-mediated post-transcriptional gene silencing;negative regulation of intracellular estrogen receptor signa…	AGO2;CAPZB;CNOT10;CNOT11;CNOT2;CNOT3;CNOT4;CNOT6;CNOT6L;CNOT7;CNOT8;CNOT9;CPEB3;DCP1A;DCP2;DDX6;EDC3;EDC4;EIF4A2;EIF4ENIF1;EIF4G1;GADD45B;GIGYF2;GPBP1L1;HELZ;LRRC27;LSM1;LSM14A;MMP7;NANOS1;NANOS2;NOCT;PABPC1;PATL1;PDE12;PUM1;PUM2;RC3H1;RC3H2;RIDA;SNRNP200;TNKS1BP1;TNRC6A;TNRC6C;TOB1;TRIP12;UBAP2L;XRN1;YTHDF2;ZFP36;ZFP36L1;ZFP36L2	0	327	81
A6H8Y1	0.0332865	0.377712	0.084289	0.0213788	-0.0127414	0.000850379	0.0867255	0.0453652	0.130264	BDP1	nucleoplasm;transcription factor TFIIIB complex;TFIIIC-class transcription factor complex binding;RNA polymerase III preinitiation complex assembly	BRF1;BRF2;C11orf88;CRCP;GTF2B;GTF3A;GTF3C1;GTF3C2;GTF3C3;GTF3C4;GTF3C5;MAF1;NCOR1;POLI;POLR1C;POLR1D;POLR2E;POLR2F;POLR2H;POLR2K;POLR2L;POLR3A;POLR3B;POLR3C;POLR3D;POLR3E;POLR3F;POLR3G;POLR3GL;POLR3H;POLR3K;SMARCC1;SNAPC1;SNAPC3;SNAPC4;TBP;TBPL1;TBPL2;TP53;UBTFL1	0	6	4
A6NCE7	0.0780632	0.460161	-0.0941257	-0.0159552	0.0607729	0.0802596	-0.032087	-0.019093	-0.10612	MAP1LC3B2	autophagosome membrane;cytoplasmic vesicle;cytosol;endomembrane system;intracellular membrane-bounded organelle;microtubule;microtubule binding;phosphatidylethanolamine binding;ubiquitin protein ligase binding;autophagosome assembly;autophagosome maturation;cellular response to nitrogen starvation	ATG12;ATG3;ATG4A;ATG4B;ATG7;NBR1;SQSTM1	0	10	3
A6ND36	0.739166	0.912557	0.0211352	-0.0108318	0.0301463	-0.024042	-0.0381981	-0.0365178	0.133394	FAM83G	cytosol;keratin filament;membrane;mitotic spindle pole;nucleus;keratin filament binding;protein kinase binding;BMP signaling pathway;epidermal growth factor receptor signaling pathway;intermediate filament cytoskeleton organization;positive regulation of cell cycle G1/S phase transition;positive regulation of cell migration;protein localization to mitotic spindle;regulation of ERK1 and ERK2 casca…	CSNK1A1	0.023	1	1
A6NDB9	0.839593	0.948641	0.0126328	0.0804446	-0.0467824	0.00822802	-0.0146414	0.117355	-0.0229251	PALM3	cytoplasm;plasma membrane;ATP binding;negative regulation of cytokine-mediated signaling pathway;regulation of cell shape;response to lipopolysaccharide;Toll signaling pathway		0	36	14
A6NDG6	0.467	0.782236	0.0569095	-0.101473	-0.0161031	-0.0862637	0.0817368	-0.1383	0.0234523	PGP	cytoplasm;ADP phosphatase activity;glycerol-1-phosphatase activity;glycerol-3-phosphatase activity;magnesium ion binding;phosphoglycolate phosphatase activity;protein tyrosine phosphatase activity;glycerol biosynthetic process;glycerophospholipid metabolic process;negative regulation of gluconeogenesis;Glyoxylate and dicarboxylate metabolism	GRHPR;HAGH;HAO1;HAO2	0	35	12
A6NDU8	0.794062	0.935165	-0.00782364	-0.059061	-0.0533797	0.00471152	-0.0429581	-0.0107652	-0.0774768	RIMOC1	cytosol;nucleoplasm;mitophagy		0	24	7
A6NED2	0.503531	0.800794	-0.0222098	-0.0441831	0.0238033	-0.0341049	-0.0200985	-0.0835329	-0.0174827	RCCD1	chromosome;cytosol;plasma membrane;chromatin organization	KDM8	0	12	3
A6NES4	0.0692065	0.440978	0.300834	-0.175516	-0.0159347	-0.0588122	0.168865	0.0518449	0.431531	MROH2A	cytoplasm		0.119	1	1
A6NFI3	0.127617	0.524512	0.0680307	0.0527006	-0.0513185	0.00996893	0.0472259	0.0598487	0.108369	ZNF316	nucleus;DNA-binding transcription factor activity, RNA polymerase II-specific;metal ion binding;sequence-specific DNA binding;regulation of transcription by RNA polymerase II		0	16	6
A6NHL2	0.217616	0.607612	-0.081899	-0.117855	0.05648	-0.000846726	-0.0823652	-0.147619	-0.0779346	TUBAL3	cytoplasm;microtubule;GTP binding;hydrolase activity;metal ion binding;structural constituent of cytoskeleton;microtubule cytoskeleton organization;mitotic cell cycle;Phagosome;Gap junction;Pathogenic Escherichia coli infection	ARHGEF2;CCT2;CCT3;CCT5;CCT6A;CCT7;CDC42;DYNC1H1;DYNC1I1;DYNC1I2;DYNC2H1;GJA1;GZMB;HTATIP2;MAPT;MARVELD2;ROBO3;TBCB;TCP1;TJP1;TUBB;TUBB1;TUBB2A;TUBB2B;TUBB3;TUBB4A;TUBB4B;TUBB6;TUBB8;TUBB8B;TXNDC9	0	75	1
A6NHQ2	0.775227	0.92739	-0.00838629	0.028575	-0.00320205	0.0817541	0.0192783	0.0505714	0.0121184	FBLL1	box C/D RNP complex;Cajal body;fibrillar center;nucleolus;nucleoplasm;small-subunit processome;histone H2AQ104 methyltransferase activity;RNA binding;rRNA methyltransferase activity;blastocyst hatching;box C/D RNA 3'-end processing;rRNA methylation	AATF;BMS1;BOP1;BRIX1;BYSL;DCAF13;DDX18;DHX15;DKC1;DNTTIP2;EBNA1BP2;EMG1;EPRS1;FAU;FBL;FCF1;FLT3LG;GAR1;GPATCH4;GRWD1;HEATR1;IFI35;IMP3;IMP4;KRR1;LOC102724159;MPHOSPH10;MRPS12;MRTO4;NAT10;NGDN;NHP2;NIP7;NOC2L;NOC4L;NOL10;NOL6;NOLC1;NOP10;NOP14;NOP2;NOP56;NOP58;NSUN6;PA2G4;PDCD11;PINX1;POLR1A;POLR1B;PWP2;RCL1;RPL13A;RPL27;RPL3;RPL3L;RPP38;RPS11;RPS13;RPS16;RPS18;RPS19;RPS23;RPS24;RPS28;RPS3A;RPS5;R…	0	68	9
A6NHQ4	0.661662	0.877692	-0.102412	0.327803	-0.216348	0.0520791	-0.175591	0.250681	-0.218791	EPOP	chromosome;elongin complex;ESC/E.Z. complex;chromatin binding;protein-containing complex binding;neuron fate commitment;regulation of transcription by RNA polymerase II;stem cell differentiation;transcription elongation-coupled chromatin remodeling	AEBP2;EED;ELOB;EZH1;EZH2;JARID2;LCOR;MTF2;PHF1;PHF19;RBBP4;RBBP7;SUZ12	0.027	1	1
A6NHR9	0.282796	0.668586	0.0300026	0.0308323	-0.0224446	-0.00645126	0.0315699	0.061947	-0.00157265	SMCHD1	Barr body;site of double-strand break;ATP binding;ATP hydrolysis activity;DNA binding;protein homodimerization activity;chromosome organization;dosage compensation by inactivation of X chromosome;double-strand break repair;negative regulation of double-strand break repair via homologous recombination;nose development;positive regulation of DNA repair;positive regulation of double-strand break rep…	DUX4L2;EMILIN2;LRIF1	0	181	55
A6NHX0	0.370291	0.72343	-0.0354097	-0.0479759	0.00124257	0.0280852	-0.0357237	-0.0913167	0.00216335	CASTOR2	cytosol;identical protein binding;cellular response to L-arginine;negative regulation of TORC1 signaling	C12orf66;CASTOR1;ITFG2;KPTN;MIOS;SEH1L;WDR24;WDR59	0	31	5
A6NI28	0.309027	0.686718	-0.0777296	0.194032	0.0981444	0.0046619	-0.0549512	0.0518795	0.0667218	ARHGAP42	cytoplasm;GTPase activator activity;activation of GTPase activity;negative regulation of Rho protein signal transduction;negative regulation of systemic arterial blood pressure;negative regulation of vascular associated smooth muscle contraction;signal transduction	KRTAP20-4	0	8	5
A6NIH7	0.0145758	0.312572	-0.106887	0.0148147	0.0618589	-0.014862	-0.108853	-0.0632728	-0.0867251	UNC119B	ciliary transition zone;cilium;cytosol;lipid binding;cilium assembly;lipoprotein transport;nervous system development	ARL3;CYS1;GNAT1;NPHP3;PDE6D;PSKH2;RP2;UNC119	0	16	7
A6NJ78	0.361141	0.718578	-0.0371232	-0.0335398	0.0723231	0.059707	0.0105686	0.00793761	-0.0313856	METTL15	mitochondrial matrix;mitochondrion;rRNA .cytosine-N4-.-methyltransferase activity;rRNA base methylation	AURKAIP1;DAP3;hCG_1984214;METTL17;MRM3;MRPS10;MRPS11;MRPS12;MRPS14;MRPS15;MRPS16;MRPS17;MRPS18B;MRPS18C;MRPS2;MRPS21;MRPS22;MRPS23;MRPS24;MRPS25;MRPS26;MRPS27;MRPS28;MRPS31;MRPS33;MRPS34;MRPS35;MRPS5;MRPS6;MRPS7;MRPS9;PTCD3;RBFA;RPUSD4;TRMT2B	0	31	6
A6NKD9	0.334922	0.704376	0.0155526	-0.0590498	-0.0380664	-0.0723435	-0.0242224	-0.0394513	-0.0591281	CCDC85C	adherens junction;apical junction complex;bicellular tight junction;cerebral cortex development	YAP1	0	12	4
A6NKF1	0.731862	0.91054	-0.0181026	0.0252886	0.0685651	-0.0941771	-0.0334306	-0.011195	-0.0100056	SAC3D1	centrosome;cytoplasm;nucleus;protein-containing complex;spindle;cell division;centrosome duplication;spindle assembly	ENY2;PCID2	0	15	4
A6NKG5	0.923808	0.979984	-0.00338444	-0.0651762	0.0283165	-0.01429	0.00216745	-0.0589611	-0.00450941	RTL1	membrane	DIO3;DLK1	0	235	38
A6NMB9	0.434158	0.762424	-0.0517372	-0.0550297	0.11903	-0.00983656	-0.00751497	-0.0912239	-0.00230858	FIGNL2	cell leading edge;ATP binding;ATP hydrolysis activity;microtubule severing ATPase activity;microtubule severing;morphogenesis of a branching structure;negative regulation of axon regeneration;negative regulation of cell migration;negative regulation of wound healing, spreading of epidermal cells		0.006	3	1
A6NMZ7	0.0343963	0.377712	0.064876	-0.0157762	-0.0146007	-0.0473339	0.0515563	0.0610724	0.00428832	COL6A6	collagen trimer;collagen-containing extracellular matrix;extracellular matrix;extracellular region;extracellular matrix structural constituent conferring tensile strength;cell adhesion;Focal adhesion;ECM-receptor interaction;Protein digestion and absorption	CD44;COL6A2;GP6;ITGA11;ITGA2B;ITGA3;ITGA5;ITGA6;ITGA7;ITGA8;ITGA9;ITGB1;ITGB3;ITGB4;ITGB6;ITGB7;ITGB8;P4HA3	0	78	23
A6NNA2	0.841525	0.949516	0.00571441	0.0544518	-0.0107215	0.0327537	0.0274471	0.0653578	0.000822221	SRRM3	nucleus;mRNA binding	BUD13;BUD31;CDC40;CDC5L;CRNKL1;CWC15;CWC22;DHX38;EFTUD2;PLRG1;PRPF19;PRPF8;RBMX2;SNRNP200;SNRPA1;SNRPN;SNW1;SYF2	0	12	5
A6NNA5	0.283852	0.668755	-0.121442	0.254326	0.145549	-0.0340928	-0.0963379	0.0227546	0.0750404	DRGX	chromatin;nucleus;DNA-binding transcription factor activity, RNA polymerase II-specific;RNA polymerase II transcription regulatory region sequence-specific DNA binding;sequence-specific double-stranded DNA binding;axon guidance;detection of chemical stimulus;detection of temperature stimulus;dorsal spinal cord development;neuron migration;regulation of transcription by RNA polymerase II;sensory p…	RGMA;RGMB	0.003	5	1
A6NNL5	0.586042	0.8406	0.0798328	0.190869	0.0434117	-0.22491	0.108837	0.168628	-0.0285958	C15orf61	extracellular region	C3orf33	0.026	3	1
A6QL64	0.0958141	0.484116	-0.180342	0.128938	-0.0277162	0.0941735	-0.148298	0.0159294	-0.213261	ANKRD36		ANKRD36B;ANKRD36C	0.002	3	2
A6ZKI3	0.147364	0.549376	-0.10145	0.109496	0.0657375	0.10299	-0.0547773	-0.0719919	0.100643	RTL8C		PEG10;RTL8A	0	11	2
A7E2V4	0.428463	0.759065	-0.101055	0.279773	0.0939153	-0.0964756	-0.0640938	-0.0239028	0.062044	ZSWIM8	Cul2-RING ubiquitin ligase complex;Cul3-RING ubiquitin ligase complex;cytosol;ubiquitin ligase-substrate adaptor activity;zinc ion binding;positive regulation of miRNA catabolic process;proteasome-mediated ubiquitin-dependent protein catabolic process;protein ubiquitination;target-directed miRNA degradation	CUL2;CUL3;ELOB;ELOC;ENC1;GAN;GLMN;KBTBD6;KBTBD7;KBTBD8;KCTD10;KCTD13;KCTD17;KEAP1;KLHL12;KLHL13;KLHL2;KLHL20;KLHL21;KLHL22;KLHL24;KLHL25;KLHL3;KLHL40;KLHL41;KLHL42;KLHL7;KLHL8;KLHL9;LZTR1;PDCD6;PEF1;RBX1;SPOP;SPOPL;TNFAIP1	0	19	8
A7MCY6	0.672801	0.882313	-0.028623	-0.077684	0.00524144	0.0862958	-0.0615797	-0.0692315	0.0587956	TBKBP1	cytoplasm;serine/threonine protein kinase complex;metal ion binding;canonical NF-kappaB signal transduction;defense response to virus;type I interferon-mediated signaling pathway;RIG-I-like receptor signaling pathway	AZI2;CALCOCO2;IKBKE;IKBKG;RB1CC1;TANK;TBK1;TNF;TRAF3	0	9	3
A7XYQ1	0.1145	0.50799	0.140793	-0.142559	-0.147276	-0.026462	0.130169	0.0450696	-0.0691556	SOBP	nucleus;metal ion binding;SUMO polymer binding;animal organ development;cochlea development;cognition;inner ear morphogenesis;locomotory behavior;sensory perception of sound	PACSIN1	0	8	3
A8CG34	0.0178189	0.318632	-0.0924032	0.110551	0.0367736	0.0795358	0.00216916	-0.0186082	-0.0339102	POM121C	endoplasmic reticulum membrane;nuclear envelope;nuclear membrane;nuclear pore;nucleoplasm;nuclear localization sequence binding;structural constituent of nuclear pore;mRNA transport;protein import into nucleus;RNA export from nucleus	GLE1;KPNB1;NUP107;NUP133;NUP153;NUP155;NUP160;NUP188;NUP205;NUP210;NUP214;NUP35;NUP43;NUP54;NUP58;NUP62;NUP85;NUP88;NUP93;NXF1;POM121;POM121L2;RAE1;RANBP2;SEC13;SEH1L	0	63	2
A8K855	0.683838	0.887951	0.0242996	-0.147769	0.00773139	0.0179866	-0.0167246	-0.0406355	0.00820741	EFCAB7	ciliary membrane;cilium;cytoplasmic side of plasma membrane;plasma membrane protein complex;calcium ion binding;positive regulation of protein import into nucleus;positive regulation of protein localization to ciliary membrane;positive regulation of transcription by RNA polymerase II;protein localization to motile cilium;regulation of smoothened signaling pathway	AKAP14;EVC;EVC2;IQCE;SPA17	0	6	3
A8MPP1	0.759362	0.92108	-0.0173396	0.0872132	-0.00374383	-0.0686456	-0.0572045	-0.0173575	0.0373671	DDX11L8	nucleolus;nucleus;ATP binding;ATP hydrolysis activity;DNA binding;DNA helicase activity;RNA binding;RNA helicase activity;DNA duplex unwinding;establishment of sister chromatid cohesion;nucleobase-containing compound metabolic process		0	27	2
A8MT69	0.790857	0.934447	-0.0202594	0.107846	-0.0622471	-0.0612417	-0.110422	0.0348952	-0.000893919	CENPX	chromatin;cytosol;FANCM-MHF complex;Fanconi anaemia nuclear complex;inner kinetochore;nucleoplasm;nucleus;DNA binding;cell division;chromosome segregation;interstrand cross-link repair;kinetochore assembly;positive regulation of protein ubiquitination;replication fork processing;resolution of meiotic recombination intermediates	BLM;CENPA;CENPC;CENPH;CENPI;CENPK;CENPL;CENPM;CENPN;CENPO;CENPP;CENPQ;CENPS;CENPT;CENPU;CENPW;CORT;ERCC4;FAAP100;FAAP20;FAAP24;FANCA;FANCB;FANCC;FANCD2;FANCE;FANCF;FANCG;FANCI;FANCL;FANCM;H2BC10;H2BC10;H2BC6;H2BC7;H2BC8;H4-16;H4-16;H4C1;H4C11;H4C12;H4C13;H4C14;H4C15;H4C2;H4C3;H4C4;H4C5;H4C8;H4C9;HES1;HIST1H2AC;ITGB3BP;KNL1;RMI1;RPA1;RPA2;SLX4;UBE2T	0.001	9	3
A8MTT3	0.14616	0.548682	-0.304682	-0.0354886	0.181245	0.514281	-0.0272139	-0.195533	-0.0312609	CEBPZOS	mitochondrial membrane		0.004	2	1
A8MTY0	0.580747	0.838809	0.0737079	0.0117582	-0.164578	0.0141964	0.0124063	0.220975	-0.150881	ZNF724	nucleus;DNA-binding transcription factor activity, RNA polymerase II-specific;metal ion binding;RNA polymerase II cis-regulatory region sequence-specific DNA binding;regulation of DNA-templated transcription		0	12	2
A8MVW0	0.698707	0.89344	-0.0261954	0.143849	0.0449223	-0.0381362	-0.0328942	0.0865486	0.0183945	FAM171A2	membrane		0	30	11
A8MW92	0.58452	0.839796	0.0192469	0.0405942	-0.00236478	0.0104086	0.0544388	0.0748952	-0.0229552	PHF20L1	NSL complex;nucleoplasm;metal ion binding;methylation-dependent protein binding;negative regulation of proteasomal ubiquitin-dependent protein catabolic process;negative regulation of protein catabolic process;regulation of transcription by RNA polymerase II	BCL11A;CHD3;CHD4;GATAD2A;GATAD2B;KANSL1;KANSL1L;KANSL2;KANSL3;KAT8;MBD2;MBD3;MCRS1;MTA3;PHF20	0	37	15
A8MWD9	0.0814971	0.466275	0.0756011	-0.0774546	-0.0139062	-0.0729027	-0.0100292	0.0712873	0.00128176	SNRPGP15	catalytic step 2 spliceosome;P granule;precatalytic spliceosome;SMN-Sm protein complex;spliceosomal tri-snRNP complex;U1 snRNP;U12-type spliceosomal complex;U2 snRNP;U2-type prespliceosome;U4 snRNP;U5 snRNP;RNA binding;mRNA splicing, via spliceosome;spliceosomal snRNP assembly		0	29	3
A8MWY0	0.057898	0.426949	-0.358915	0.329551	0.278904	-0.0181013	-0.0848388	-0.0746128	-0.326939	ELAPOR2	plasma membrane;BMP receptor binding;negative regulation of nervous system development;positive regulation of BMP signaling pathway;positive regulation of epidermis development		0.027	2	1
A8MXV4	0.199058	0.595513	-0.0795248	-0.0507388	-0.0501554	0.0999635	-0.105329	-0.0676737	-0.0665021	NUDT19	cytosol;mitochondrion;peroxisomal matrix;coenzyme A diphosphatase activity;magnesium ion binding;butyryl-CoA catabolic process;coenzyme A catabolic process;fatty acid catabolic process;malonyl-CoA catabolic process;medium-chain fatty-acyl-CoA catabolic process;propionyl-CoA metabolic process;succinyl-CoA catabolic process;Peroxisome	NPC2;NUDT12;NUDT15;NUDT17;NUDT7;TYSND1	0	10	4
A8MYU2	0.662643	0.878326	0.110936	0.0953505	-0.332199	0.145759	-0.00668707	-0.179531	0.427936	KCNU1	membrane;monoatomic ion channel complex;plasma membrane;postsynaptic membrane;potassium channel activity;potassium ion transmembrane transport;reproductive process;Vascular smooth muscle contraction	CACNA1C;CACNA1D;CACNA1F;CACNA1S;CATSPER1;KCNMA1;KCNMB1;KCNMB2;KCNMB3;KCNMB4;KCNN1;KCNN2;KCNN3;KCNN4;LRRC52;PRKACA;PRKACB;PRKACG;PRKG1;PRKG2;SLC9C1	0.115	1	1
A9UHW6	0.109283	0.500605	-0.0790431	0.0396147	-0.0352411	0.025726	-0.077168	-0.0119179	-0.117944	MIF4GD	cytoplasm;cytosol;Golgi apparatus;histone mRNA stem-loop binding complex;nucleolus;identical protein binding;RNA binding;translation activator activity;cap-dependent translational initiation;regulation of translational initiation	CTIF;DDX19A;DDX19B;EIF4G1;SLBP	0	18	8
B1AK76	0.328217	0.70003	0.366629	-0.415313	0.116981	0.0671375	-0.269235	0.497484	0.640442	SNURFL	nuclear speck		0.111	1	1
B1AL88	0.379535	0.726495	-0.251771	-0.0897909	0.386458	0.121769	-0.0804256	-0.499066	0.242615	NALF1	plasma membrane;stretch-activated, monoatomic cation-selective, calcium channel activity;calcium ion import across plasma membrane		0.061	1	1
B2RTY4	0.6858	0.889096	0.0213244	-0.0491167	0.0170313	-0.0237469	0.0682984	-0.0835536	0.0233959	MYO9A	actin filament;axonal growth cone;cytosol;membrane;synapse;unconventional myosin complex;actin filament binding;ATP binding;GTPase activator activity;metal ion binding;microfilament motor activity;cell junction assembly;establishment of epithelial cell apical/basal polarity;intracellular signal transduction;regulation of neuron projection arborization;regulation of small GTPase mediated signal tr…	DYNLL2;MYL6;MYL6B;MYO18B;MYO1C;MYO1F;MYO6;RHOA	0.002	4	2
B3KU38	0.0389228	0.384023	-0.0851025	-0.0312957	0.0541636	0.00357954	-0.0824583	-0.0955047	-0.050897	IQCJ-SCHIP1	axon initial segment;cell junction;cytoplasm;plasma membrane;negative regulation of cytoskeleton organization;positive regulation of hippo signaling	NF2;NRGN;TAOK1;TAOK2	0	12	5
B5ME19	0.000139431	0.0964067	-0.0529266	0.0198576	0.0221701	0.0244954	-0.024386	-0.0362587	-0.0316121	EIF3CL	eukaryotic 43S preinitiation complex;eukaryotic 48S preinitiation complex;eukaryotic translation initiation factor 3 complex;RNA binding;translation initiation factor activity;translation initiation factor binding;formation of cytoplasmic translation initiation complex;translational initiation	ABCE1;COPS5;CXorf66;EIF1;EIF1AX;EIF1AY;EIF1B;EIF2S1;EIF2S2;EIF2S3;EIF2S3B;EIF3A;EIF3B;EIF3C;EIF3D;EIF3E;EIF3F;EIF3G;EIF3H;EIF3I;EIF3J;EIF3K;EIF3L;EIF3M;EIF5;EIF5B;EPRS1;FAU;MICALL1;RACK1;RPS10;RPS10-NUDT3;RPS11;RPS12;RPS13;RPS15;RPS16;RPS17;RPS18;RPS19;RPS2;RPS20;RPS21;RPS23;RPS24;RPS25;RPS26;RPS27;RPS27A;RPS27L;RPS28;RPS3;RPS3A;RPS5;RPS6;RPS7;RPS8;RPS9;RPSA;SELENOP;WDR31	0	153	31
B7ZAP0	0.261603	0.649803	-0.0467987	0.0310364	-0.0101851	-0.0368296	0.00703317	-0.07406	-0.0893475	RABGAP1L			0	25	5
C9J7I0	0.334518	0.704291	0.127276	-0.0531852	-0.171486	-0.0419702	0.159055	0.134163	-0.178031	UMAD1			0	9	2
C9JH25	0.426734	0.75795	-0.0284275	0.0790522	-0.00685695	0.0444149	0.00128404	0.0492686	-0.019225	PRRT4	membrane		0	24	8
C9JLR9	0.467398	0.782316	0.0231462	-0.00361025	-0.0302911	-0.0467618	0.0286079	0.0152776	-0.0551099	ZFTA	nucleus;negative regulation of DNA-templated transcription		0	8	4
C9JLW8	0.0778971	0.459695	-0.0888804	0.00375102	0.0756419	-0.00721355	-0.118504	-0.0468158	-0.0291426	MCRIP1	cytoplasm;cytoplasmic stress granule;nucleus;regulation of epithelial to mesenchymal transition	LSM12	0	19	6
E9PAV3	0.996193	0.998802	0.000142626	0.0554916	0.062045	-0.0197017	0.0189117	0.026962	0.052389	NACA	cytoplasm;nascent polypeptide-associated complex;nucleus;DNA binding;unfolded protein binding;protein targeting to membrane	BTF3;BTF3L4;EEF1B2;EEF1G;FAU;NACA2;RACK1;RPL10;RPL10A;RPL11;RPL12;RPL13;RPL13A;RPL14;RPL15;RPL17;RPL17-C18orf32;RPL18;RPL18A;RPL19;RPL21;RPL22;RPL23;RPL23A;RPL24;RPL26;RPL27;RPL27A;RPL28;RPL29;RPL3;RPL30;RPL31;RPL32;RPL34;RPL35;RPL35A;RPL36;RPL36A;RPL36AL;RPL37;RPL37A;RPL38;RPL39;RPL4;RPL5;RPL6;RPL7;RPL7A;RPL8;RPL9;RPLP0;RPLP1;RPS10;RPS11;RPS12;RPS13;RPS14;RPS15;RPS16;RPS18;RPS19;RPS20;RPS21;RPS2…	0	84	6
E9PRG8	0.647054	0.869389	-0.0381659	0.111147	-0.0666487	-0.0568949	0.0430498	-0.0356152	-0.134329	C11orf98			0	9	4
H3BS89	0.825908	0.945426	0.0125881	0.134072	0.0114809	0.0752172	0.0427049	0.16663	0.0491989	TMEM178B	membrane		0.001	3	2
L0R6Q1	0.621832	0.857937	-0.028901	0.118638	0.00149048	0.107993	-0.0305871	0.0943645	0.077641	SLC35A4	membrane;positive regulation of translation in response to stress		0	14	4
L0R819	0.805032	0.938027	-0.00819697	-0.0251994	-0.0851049	-0.0345347	-0.102647	-0.0172392	-0.0495438	ASDURF	cytoplasm;RPAP3/R2TP/prefoldin-like complex;protein stabilization	ASNSD1;MKKS;PDRG1;PFDN2;PFDN6;PIH1D1;POLR2E;RPAP3;URI1;UXT;WDR92	0	10	4
L0R8F8	0.146728	0.548682	0.17265	-0.103034	-0.0703703	-0.0320828	0.233471	-0.078339	0.15733	MIEF1	mitochondrial matrix;mitochondrion;mitochondrial large ribosomal subunit binding;mitochondrial fission;mitochondrial large ribosomal subunit assembly;mitochondrial respiratory chain complex I assembly;positive regulation of mitochondrial translation	C12orf65;DDX28;DENR;DNM1L;FIS1;GADD45GIP1;GTPBP10;GTPBP6;MALSU1;MFF;MFN1;MFN2;MRM2;MRM3;MRPL10;MRPL11;MRPL12;MRPL13;MRPL14;MRPL15;MRPL16;MRPL17;MRPL18;MRPL19;MRPL2;MRPL20;MRPL21;MRPL22;MRPL23;MRPL24;MRPL27;MRPL28;MRPL3;MRPL30;MRPL32;MRPL33;MRPL34;MRPL35;MRPL36;MRPL37;MRPL38;MRPL39;MRPL4;MRPL40;MRPL41;MRPL42;MRPL43;MRPL44;MRPL45;MRPL46;MRPL47;MRPL48;MRPL49;MRPL50;MRPL51;MRPL52;MRPL53;MRPL54;MRPL55…	0.001	12	2
O00115	0.683098	0.887813	-0.103859	0.0216619	-0.26722	0.196347	-0.0213169	0.155056	-0.494527	DNASE2	extracellular exosome;lysosome;deoxyribonuclease II activity;DNA binding;apoptotic DNA fragmentation;DNA metabolic process;enucleate erythrocyte differentiation;regulation of immune response;Lysosome	DFFA;DFFB;DNASE1;DNASE2B	0	9	4
O00116	0.78153	0.930823	0.00856327	-4.03178e-05	-0.0114217	0.0505322	0.029566	0.0545463	-0.0193523	AGPS	cytosol;membrane;mitochondrion;peroxisomal matrix;peroxisomal membrane;peroxisome;alkylglycerone-phosphate synthase activity;FAD binding;ether lipid biosynthetic process;lipid biosynthetic process;Ether lipid metabolism;Peroxisome	ABCD1;ACAA1;FAR1;FAR2;GNPAT;GORASP1;PEX10;PEX12;PEX13;PEX14;PEX16;PEX19;PEX2;PEX26;PEX3;PEX5;PEX5L;PEX6;PEX7;PHYH;SCP2;TYSND1	0	116	28
O00124	0.190702	0.588405	0.0814174	-0.0238544	0.00214703	-0.0821248	-0.00839325	0.136728	0.0120853	UBXN8	endoplasmic reticulum;endoplasmic reticulum membrane;nucleolus;nucleoplasm;nucleus;ubiquitin ligase complex;protein-macromolecule adaptor activity;ubiquitin binding;ERAD pathway;single fertilization	NPLOC4;NSFL1C;PPP2CB;SVIP;TBC1D15;UBAC2;UBXN1;UBXN2A;UBXN4;UBXN6;UFD1;VCP	0	10	4
O00139	0.0194712	0.322895	-0.0800254	-0.00466829	-0.0334179	0.0298069	-0.0792575	-0.0662544	-0.102843	KIF2A	centriolar subdistal appendage;centriole;centrosome;cytoplasm;cytosol;kinesin complex;membrane;microtubule;nuclear body;nucleolus;nucleoplasm;spindle;spindle pole;ATP binding;ATP hydrolysis activity;cytoskeletal motor activity;microtubule binding;microtubule motor activity;cell differentiation;cell division;microtubule cytoskeleton organization;microtubule depolymerization;microtubule-based movem…	AURKA;BUB1B;CCDC120;CCDC61;CCDC68;CDC20;CENPE;CEP128;CEP170;CLASP1;CNTRL;DCTN1;EML4;GABPB1;KIF11;KIF14;KIF15;KIF18A;KIF18B;KIF19;KIF22;KIF23;KIF2B;KIF2C;NDE1;NDEL1;NIN;NUDC;ODF2;PLK1;SKA3;TSNAX;TUBA1B;TUBB2B	0	81	23
O00148	0.0445299	0.397131	0.0886497	0.0150642	-0.0729357	0.0119992	0.053639	0.0891479	0.07729	DDX39A	cytoplasm;membrane;nuclear speck;nucleoplasm;nucleus;ATP binding;ATP hydrolysis activity;identical protein binding;mRNA binding;RNA binding;RNA helicase activity;mRNA export from nucleus;mRNA splicing, via spliceosome;RNA export from nucleus	ALYREF;CHTOP;CPSF6;DDX39B;EIF4A3;FUS;FYTTD1;MAGOH;MRPL58;NCBP3;NXF1;NXT1;PCF11;POLDIP3;RAE1;SARNP;SNRPB;THOC1;THOC2;THOC5;THOC6;THOC7;U2AF2;ZC3H11A	0	191	10
O00151	0.553073	0.824886	-0.036678	-0.0281328	0.0268687	0.114662	-0.0552471	-0.0163041	0.0749151	PDLIM1	adherens junction;cytoplasm;cytoskeleton;filamentous actin;focal adhesion;stress fiber;transcription regulator complex;Z disc;actin binding;cadherin binding involved in cell-cell adhesion;metal ion binding;muscle alpha-actinin binding;transcription coactivator activity;actin cytoskeleton organization;establishment or maintenance of actin cytoskeleton polarity;fibroblast migration;heart developmen…	ACTN1;ACTN2;ACTN4;ESR1;PDLIM5;STK35;VCL	0	37	11
O00154	0.173783	0.575925	-0.0628952	-0.0476795	0.0438959	0.0459399	-0.045762	-0.088851	-0.0119163	ACOT7	cytoplasm;cytosol;extracellular exosome;mitochondrion;nucleoplasm;carboxylic ester hydrolase activity;fatty-acyl-CoA binding;long-chain fatty acyl-CoA binding;long-chain fatty acyl-CoA hydrolase activity;protein homodimerization activity;acyl-CoA metabolic process;coenzyme A biosynthetic process;fatty acid catabolic process;long-chain fatty-acyl-CoA catabolic process;medium-chain fatty acid biosy…	ACOT1;ACOT13;ACOT2;ACOT4;GAPDH;TECR;THEM4;THEM5	0	105	12
O00159	0.715484	0.901548	0.0103833	0.0278658	-0.0278478	0.0533822	0.0253852	0.0490835	0.0100814	MYO1C	actin cytoskeleton;B-WICH complex;basal plasma membrane;brush border;cell cortex;cytoplasm;cytoplasmic vesicle membrane;cytosol;extracellular exosome;filamentous actin;lateral plasma membrane;membrane;membrane raft;microvillus;nuclear body;nucleolus;nucleoplasm;phagocytic vesicle;plasma membrane;ruffle membrane;stereocilium membrane;unconventional myosin complex;actin filament binding;ATP binding…	ACTB;ACTG1;BAZ1B;CALM1;CALM1;CALM2;CARMIL1;CD2AP;CLIC5;DDX21;DEK;DPYSL3;DUSP22;DYNLL2;EPB41L1;ERCC6;ESPN;EZR;FSCN2;GRXCR1;GRXCR2;JAM3;MSN;MYBBP1A;MYH9;MYL6;MYL6B;MYO18B;MYO1A;MYO1B;MYO1F;MYO3A;MYO6;MYO7A;MYO9A;PDLIM4;PLS1;POLR1B;POLR1E;RAC3;RDX;RIPOR2;SF3B1;SLC2A4;SMARCA5;TPRN;TWF1;XIRP2	0	43	18
O00161	0.360183	0.718153	0.0410643	-0.0417704	-0.020144	-0.0766822	0.0481763	0.0106384	-0.0742185	SNAP23	adherens junction;azurophil granule;cytoplasm;extracellular exosome;focal adhesion;mitochondrion;neuron projection;nucleoplasm;phagocytic vesicle membrane;plasma membrane;presynapse;SNARE complex;specific granule;specific granule membrane;synaptobrevin 2-SNAP-25-syntaxin-1a-complexin I complex;tertiary granule membrane;SNAP receptor activity;syntaxin binding;syntaxin-1 binding;exocytosis;histamin…	ANXA2;BET1;BNIP1;CAV1;CPLX1;CPLX2;EXOC1;EXOC2;EXOC3;EXOC4;EXOC5;EXOC6;EXOC7;EXOC8;GOSR1;GOSR2;ITSN1;L7N2F9;NAPA;NAPB;NSF;RAB10;RAB8A;SCGN;SEC22B;SLC2A4;SNAP25;SNAP29;SNAP47;SNAPIN;SNTG1;SNX4;STX11;STX12;STX16;STX17;STX18;STX19;STX1A;STX1B;STX2;STX3;STX4;STX5;STX6;STX7;STX8;STXBP1;STXBP2;STXBP3;STXBP4;STXBP5;STXBP5L;STXBP6;SYT7;TSNARE1;USE1;VAMP1;VAMP2;VAMP3;VAMP4;VAMP5;VAMP7;VAMP8;VTI1A;VTI1B;YKT…	0	52	10
O00165	0.732059	0.91054	0.0198133	-0.0882677	0.0487562	0.025679	0.0141157	0.07363	-0.0421384	HAX1	actin cytoskeleton;apical plasma membrane;cell cortex;clathrin-coated vesicle;endoplasmic reticulum;lamellipodium;mitochondrial intermembrane space;mitochondrial matrix;mitochondrial outer membrane;mitochondrion;nuclear envelope;nuclear membrane;P-body;sarcoplasmic reticulum;transcription regulator complex;interleukin-1 binding;signaling adaptor activity;cellular response to cytokine stimulus;gra…	CSF3R;CTTN;ELANE;G6PC3;GFI1;GNA13;HCLS1;HTRA2;IL1A;KIAA0513;PARL;PARL;SAV1	0	15	6
O00170	0.478602	0.78758	-0.0150457	-0.0401083	-0.02117	-0.01323	-0.0212919	-0.0749523	-0.0234013	AIP	aryl hydrocarbon receptor complex;cytoplasm;cytosol;membrane;nucleoplasm;aryl hydrocarbon receptor binding;GAF domain binding;peptidyl-prolyl cis-trans isomerase activity;transcription coactivator activity;unfolded protein binding;protein maturation by protein folding;protein targeting to mitochondrion;regulation of protein kinase A signaling;xenobiotic metabolic process	AHR;AHRR;AIPL1;ARNT;HSP90AA1;HSP90AB1;MEN1;PPARA;PRAMEF10;PTGES3;SRC;STAT4;TOMM20	0	55	13
O00178	0.236258	0.625081	-0.0369653	-0.0279925	0.0216803	0.0340468	-0.0215943	-0.0625406	0.000973555	GTPBP1	cytoplasmic exosome .RNase complex.;cytosol;membrane;alpha-aminoacyl-tRNA binding;GTP binding;GTPase activity;RNA binding;translation elongation factor activity;tRNA binding;cytoplasmic translation;GTP metabolic process;immune response;positive regulation of mRNA catabolic process;signal transduction;translational elongation	C1D;CD209;CD36;CLEC4G;CLEC4M;DAG1;DIS3;DIS3L;EXOSC1;EXOSC10;EXOSC2;EXOSC3;EXOSC4;EXOSC5;EXOSC6;EXOSC7;EXOSC8;EXOSC9;GP2;GP5;GP6;GP9;ITGA2B;LAMP1;MBTPS1;MPHOSPH6;NPC1;PCDH7;PNPT1;S100A10;SUPV3L1;TFRC;ZFC3H1	0	94	21
O00186	0.271333	0.657904	0.0226957	0.0204752	0.0142325	-0.0192869	0.0247941	0.00730286	0.0514108	STXBP3	apical plasma membrane;basolateral plasma membrane;cytosol;extracellular exosome;phagocytic vesicle;plasma membrane;platelet alpha granule;presynapse;secretory granule;specific granule;tertiary granule;protein-containing complex binding;syntaxin binding;syntaxin-1 binding;brain development;cellular response to type II interferon;insulin secretion;intracellular glucose homeostasis;intracellular pr…	EXOC1;EXOC2;EXOC3;EXOC4;EXOC5;EXOC6;EXOC7;EXOC8;NSF;SLC2A4;SNAP23;SNAP25;SNTG1;STX11;STX1A;STX1B;STX2;STX3;STX4;VAMP2;VAMP3;VAMP8	0	38	14
O00189	0.345215	0.709773	0.0565547	-0.0448191	-0.0244517	0.0347032	-0.0491245	0.0859264	0.0982945	AP4M1	AP-4 adaptor complex;clathrin adaptor complex;cytoplasmic vesicle;cytosol;early endosome;endosome lumen;extracellular exosome;trans-Golgi network;trans-Golgi network membrane;protein domain specific binding;protein transmembrane transporter activity;autophagosome assembly;Golgi to endosome transport;Golgi to lysosome transport;intracellular protein transport;post-Golgi vesicle-mediated transport;…	AFTPH;AP1B1;AP1G1;AP1G2;AP1S1;AP1S2;AP1S3;AP2A1;AP2A2;AP2B1;AP2M1;AP2S1;AP3B1;AP3B2;AP3D1;AP3M2;AP3S1;AP3S2;AP4B1;AP4E1;AP4S1;AP5B1;AP5M1;AP5S1;AP5Z1;APP;ARF1;ARF3;CD63;GSTM1;KANK1;RAP2B;SEPSECS;SGIP1;SPP1;SYNRG;TEPSIN	0	16	5
O00192	0.0522685	0.415896	-0.0385024	0.0240034	0.027336	0.0336679	-0.0220689	0.0173475	-0.0257784	ARVCF	adherens junction;cytoplasm;nucleus;plasma membrane;cadherin binding;cell adhesion;cell-cell adhesion;cell-cell junction assembly;mRNA processing;RNA splicing	ATP6V1E1;CDH17;COMT;CPEB2;CTNNB1;ERBIN;FMR1;FRMPD2;PKP1;PKP3;TXNRD2	0	87	27
O00193	0.0654778	0.437474	-0.114335	-0.0568164	0.0333186	0.0930607	-0.102028	-0.0656429	-0.105771	SMAP		SKP1;SUB1	0	21	5
O00194	0.156858	0.556493	-0.111713	0.00808609	0.117817	0.0867098	-0.139893	-0.0338723	0.0512386	RAB27B	apical plasma membrane;axon cytoplasm;exocytic vesicle;extracellular exosome;Golgi apparatus;Golgi stack;late endosome;melanosome;multivesicular body membrane;plasma membrane;platelet dense granule membrane;secretory granule;synaptic vesicle membrane;trans-Golgi network transport vesicle;zymogen granule membrane;G protein activity;GDP binding;GTP binding;GTPase activity;myosin V binding;protein d…	CD63;CHM;CHML;DPYSL2;EXPH5;MLPH;MYO5A;MYRIP;RAB27A;RPH3A;SYTL1;SYTL2;SYTL3;SYTL4;SYTL5;UNC13D	0	16	5
O00203	0.950897	0.987075	-0.00147235	-0.0483624	0.00938849	-0.00665645	0.00435929	-0.0443437	-0.0100629	AP3B1	AP-3 adaptor complex;axon cytoplasm;clathrin adaptor complex;clathrin-coated vesicle membrane;early endosome;Golgi apparatus;lysosomal membrane;membrane;microvesicle;mitochondrion;GTP-dependent protein binding;protein phosphatase binding;anterograde axonal transport;anterograde synaptic vesicle transport;antigen processing and presentation, exogenous lipid antigen via MHC class Ib;blood coagulati…	AP1G1;AP1G2;AP2A1;AP3B2;AP3D1;AP3M1;AP3M2;AP3S1;AP3S2;AP4E1;AP4M1;AP4S1;ARF1;BHLHE22;BLOC1S3;BLOC1S6;C15orf38-AP3S2;CLTC;DTNBP1;HPS3;HPS4;HPS5;HPS6;LYST;STX11;STXBP2;UNC13D	0	169	34
O00213	0.928871	0.980339	0.00441714	0.00919213	0.0444288	-0.100537	0.0197461	-0.0336317	-0.0197792	APBB1	cytoplasm;endoplasmic reticulum;growth cone;lamellipodium;nuclear speck;nucleoplasm;nucleus;plasma membrane;synapse;amyloid-beta binding;chromatin binding;histone binding;low-density lipoprotein particle receptor binding;molecular adaptor activity;proline-rich region binding;transcription coactivator activity;ubiquitin protein ligase binding;apoptotic process;axonogenesis;chromatin organization;D…	ABL1;APBA1;APBA2;APBB1IP;APBB2;APLP1;APLP2;APP;BACE1;CD82;ENAH;KAT5;LRP1;LRP8;MAPK8;MAPK8IP1;PSEN1;PTBP1;QTRT1;SPON1;TFCP2	0	19	7
O00217	0.183586	0.584238	-0.174426	0.0371429	-0.10595	0.200811	-0.18991	-0.0048654	-0.196501	NDUFS8	mitochondrial inner membrane;mitochondrial matrix;mitochondrial respiratory chain complex I;mitochondrion;4 iron, 4 sulfur cluster binding;metal ion binding;NADH dehydrogenase .ubiquinone. activity;aerobic respiration;mitochondrial electron transport, NADH to ubiquinone;mitochondrial respiratory chain complex I assembly;proton motive force-driven mitochondrial ATP synthesis;response to oxidative …	ACAD9;ACO2;ADHFE1;ALDH3B1;ALDH9A1;ATP5F1A;ATP5F1B;ATP5F1C;ATP5F1D;ATP5MC1;ATP5ME;ATP5PD;ATP5PO;ATP6V1F;BCS1L;BLVRB;C12orf10;C1orf198;CEP97;CLPP;COX10;COX15;COX4I1;COX4I2;COX5A;COX5B;COX6A1;COX6A2;COX6B1;COX6C;COX7A1;COX7B;COX7C;COX8A;CTU1;CYC1;CYCS;DCK;DGUOK;DLST;DNAJC10;E7ENQ6;ECSIT;ENSP00000428055;ENSP00000497305;ENSP00000498408;ETFB;FDX1;FDX2;FOXRED1;GLO1;GLOD4;GLUL;GPD2;HTATIP2;IDH1;IDH2;LGSN…	0	19	5
O00219	0.00763144	0.286665	0.222876	-0.186612	-0.171969	-0.0523784	0.0793263	0.0653119	0.11303	HAS3	early endosome;Golgi apparatus;Golgi membrane;hyaluranon cable;membrane;nucleus;plasma membrane;hyaluronan synthase activity;identical protein binding;carbohydrate metabolic process;extracellular matrix assembly;extracellular polysaccharide biosynthetic process;hyaluronan biosynthetic process;positive regulation of DNA-templated transcription;positive regulation of hyaluranon cable assembly	CD44;UGDH	0.032	1	1
O00221	0.631476	0.862024	-0.0282639	-0.0128445	-0.0238235	0.0102393	-0.0457719	0.0597717	-0.12522	NFKBIE	cytoplasm;cytosol;fibrillar center;nucleoplasm;NF-kappaB binding;cellular response to tumor necrosis factor;cytoplasmic sequestering of transcription factor;T cell receptor signaling pathway;B cell receptor signaling pathway;Neurotrophin signaling pathway;Adipocytokine signaling pathway	BTRC;CARD11;CHUK;IKBKB;IKBKG;NFKB1;NFKB2;NFKBIA;NFKBIB;NFKBIZ;PPP6C;PPP6R1;PPP6R2;PPP6R3;PSMD10;REL;RELA;RELB;TNF	0.001	5	2
O00222	0.711715	0.899274	0.0255948	0.0454969	-0.0614905	-0.0358195	-0.0823627	0.110136	-0.00280208	GRM8	plasma membrane;G protein-coupled receptor activity;glutamate receptor activity;group III metabotropic glutamate receptor activity;adenylate cyclase-inhibiting G protein-coupled glutamate receptor signaling pathway;adenylate cyclase-inhibiting G protein-coupled receptor signaling pathway;G protein-coupled glutamate receptor signaling pathway;regulation of synaptic transmission, glutamatergic;visu…	ADGRB3;GNAS;GRM4;GRM7	0.001	2	1
O00231	0.728626	0.909037	-0.00941427	-0.00648076	0.0443057	-0.0340326	0.00702031	-0.0286778	-0.00279309	PSMD11	cytosol;extracellular region;ficolin-1-rich granule lumen;membrane;nucleoplasm;nucleus;proteasome accessory complex;proteasome complex;proteasome regulatory particle, lid subcomplex;secretory granule lumen;structural molecule activity;proteasome assembly;proteasome-mediated ubiquitin-dependent protein catabolic process;stem cell differentiation;ubiquitin-dependent protein catabolic process;Protea…	ADRM1;ARIH1;CCDC74B;CCDC92;CCT2;CCT4;CCT8;COPS5;COPS6;CSF3;DESI1;ECPAS;EIF3F;EIF3I;EIF3M;HTT;IQGAP1;KATNAL2;KIAA2012;KPNB1;NEDD8;PAAF1;PPP2R1A;PRKN;PSMA1;PSMA2;PSMA3;PSMA4;PSMA5;PSMA6;PSMA7;PSMA8;PSMB1;PSMB10;PSMB2;PSMB3;PSMB4;PSMB5;PSMB6;PSMB7;PSMB8;PSMB9;PSMC1;PSMC2;PSMC3;PSMC4;PSMC5;PSMC6;PSMD1;PSMD10;PSMD12;PSMD13;PSMD14;PSMD2;PSMD3;PSMD4;PSMD5;PSMD6;PSMD7;PSMD8;PSMD9;PSME1;PSME2;PSME3;PSME4;…	0	139	20
O00232	0.11066	0.503475	-0.0323633	0.000562064	0.00130636	0.00673925	-0.0507621	-0.0389286	0.00120855	PSMD12	cytoplasm;cytosol;extracellular exosome;extracellular region;ficolin-1-rich granule lumen;membrane;nucleoplasm;proteasome accessory complex;proteasome complex;proteasome regulatory particle;proteasome regulatory particle, lid subcomplex;secretory granule lumen;proteasome-mediated ubiquitin-dependent protein catabolic process;Proteasome	ADRM1;CCDC74B;CCDC92;CCT4;COPS5;COPS6;CSF3;CUL3;DESI1;ECPAS;EIF2S1;EIF3C;EIF3D;EIF3E;EIF3F;EIF3L;EIF3M;HTT;KATNAL2;KIAA2012;MPND;NEDD8;PAAF1;POMP;PPP1R42;PRKN;PSMA1;PSMA2;PSMA3;PSMA4;PSMA5;PSMA6;PSMA7;PSMA8;PSMB1;PSMB10;PSMB11;PSMB2;PSMB3;PSMB4;PSMB5;PSMB6;PSMB7;PSMB8;PSMB9;PSMC1;PSMC2;PSMC3;PSMC4;PSMC5;PSMC6;PSMD1;PSMD10;PSMD11;PSMD13;PSMD14;PSMD2;PSMD3;PSMD4;PSMD5;PSMD6;PSMD7;PSMD8;PSMD9;PSME1;…	0	162	27
O00233	0.0158846	0.314028	-0.0627003	-0.000494337	0.0296878	0.0270712	-0.028298	-0.0681129	-0.0354253	PSMD9	cytoplasm;cytosol;nucleoplasm;nucleus;proteasome regulatory particle;bHLH transcription factor binding;transcription coactivator activity;negative regulation of insulin secretion;positive regulation of DNA-templated transcription;positive regulation of insulin secretion;proteasome regulatory particle assembly;ubiquitin-dependent protein catabolic process	ADRM1;PAAF1;PRKN;PSMA3;PSMC1;PSMC2;PSMC3;PSMC4;PSMC5;PSMC6;PSMD1;PSMD10;PSMD11;PSMD12;PSMD13;PSMD14;PSMD2;PSMD3;PSMD4;PSMD5;PSMD6;PSMD7;PSMD8;SLC13A4;SNCA;SOD1	0	28	8
O00244	0.16873	0.570156	-0.120479	-0.126874	-0.0100157	0.0650206	-0.054505	-0.181949	-0.196853	ATOX1	cytosol;copper chaperone activity;copper ion binding;copper-dependent protein binding;cuprous ion binding;metallochaperone activity;copper ion transport;intracellular copper ion homeostasis;response to oxidative stress;Mineral absorption	ATP7A;ATP7B;CCS;COMMD1;COX11;COX17;CP;GLRX;MRPS11;NDUFA5;PDZD11;PRDX3;SCO1;SCO2;SLC31A1;SLC31A2;SOD1;SOD3;UBA52	0	7	3
O00255	0.931066	0.980714	-0.00559224	-0.0819919	-0.00741636	0.122508	-0.00369263	0.0271522	-0.007137	MEN1	chromatin;chromosome, telomeric region;cleavage furrow;cytoplasm;cytosol;endoplasmic reticulum lumen;histone methyltransferase complex;MLL1 complex;MLL1/2 complex;nuclear matrix;nucleoplasm;nucleus;protein-containing complex;transcription repressor complex;chromatin binding;double-stranded DNA binding;four-way junction DNA binding;phosphoprotein binding;protein-macromolecule adaptor activity;R-SM…	AIP;ASH2L;ATRX;CASR;CDC73;CDKN1B;CDKN2C;CTNNB1;CXXC1;DAXX;DPY30;ESR1;EZH2;FANCD2;FOSL1;FOXN3;GAST;H3-3A;H3C1;H4-16;HCFC1;HCFC2;HDAC1;HIST2H3A;HIST3H3;HOXA9;HSPA4;IQGAP1;JUND;KMT2A;KMT2B;KMT2C;KMT2D;MYC;NFKB1;NME1;PLCB3;PRKAR1A;PSIP1;PTH;PYGM;PYGO2;RBBP5;RET;SENP3;SETD1B;SF1;SMAD2;SMAD3;SMAD4;SUV39H1;TP53;WDR5;WDR5B	0	32	10
O00257	0.425029	0.75795	0.0568811	0.052857	-0.0935272	-0.0636568	0.0262494	0.0996075	-0.0595405	CBX4	nuclear body;nuclear speck;nucleoplasm;nucleus;PcG protein complex;PRC1 complex;chromatin binding;enzyme binding;methylated histone binding;phosphoprotein binding;single-stranded RNA binding;SUMO binding;SUMO ligase activity;SUMO transferase activity;transcription cis-regulatory region binding;transcription corepressor activity;chromatin organization;negative regulation of apoptotic process;negat…	AEBP2;ANAPC1;ANAPC10;ANAPC11;ANAPC13;ANAPC15;ANAPC16;ANAPC2;ANAPC4;ANAPC5;ANAPC7;ASXL1;BABAM2;BAP1;BARD1;BCOR;BMI1;BRCA1;BRCA2;BRCC3;BUB1B;CBX2;CBX6;CBX7;CBX8;CDC16;CDC23;CDC26;CDC27;CHD3;COMMD3-BMI1;CTBP1;CUL7;EED;EZH1;EZH2;H3-3A;H3C1;H4-16;HDAC2;HIST2H3A;HIST3H3;JARID2;L3MBTL1;PCGF1;PCGF2;PCGF3;PCGF5;PCGF6;PHC1;PHC2;PHC3;PHF19;RAD51;RBBP4;RBBP7;RING1;RNF2;RYBP;SCMH1;SCML2;SUMO1;SUMO2;SUZ12;UBAP…	0	26	9
O00258	0.0646301	0.437474	-0.198404	0.177125	0.0884385	0.181008	0.059129	-0.186604	-0.0211642	GET1	endoplasmic reticulum membrane;GET complex;nucleus;protein-membrane adaptor activity;protein insertion into ER membrane;protein stabilization;tail-anchored membrane protein insertion into ER membrane		0	14	3
O00264	0.0475411	0.403663	0.0838445	0.00572246	-0.0812106	-0.0676694	0.0564748	0.0378859	0.0140152	PGRMC1	cell body;endomembrane system;endoplasmic reticulum;extracellular region;membrane;mitochondrial outer membrane;neuron projection;neuronal cell body;plasma membrane;smooth endoplasmic reticulum membrane;specific granule membrane;synapse;amyloid-beta binding;heme binding;metal ion binding;protein homodimerization activity;steroid binding;heme biosynthetic process;positive regulation of lipoprotein …	CYB5A;CYB5B;CYP1A2;CYP51A1;EGFR;FECH;INSIG1;PAQR5;PAQR6;PAQR7;PAQR8;PGR;SERBP1;TMEM97	0	49	9
O00267	0.331414	0.701982	-0.046537	0.0128235	-0.0346612	0.101524	-0.0468149	-0.00956579	-0.00354369	SUPT5H	DSIF complex;nucleoplasm;nucleus;chromatin binding;enzyme binding;mRNA binding;protein heterodimerization activity;RNA binding;negative regulation of DNA-templated transcription, elongation;negative regulation of transcription by RNA polymerase II;positive regulation of DNA-templated transcription, elongation;positive regulation of macroautophagy;positive regulation of transcription by RNA polyme…	AFF1;AFF4;AGO4;CCNH;CCNK;CCNT1;CCNT2;CDC73;CDK12;CDK13;CDK7;CDK9;CHD1;CSNK2A1;CTDP1;CTR9;EAF1;EAF2;ELL;ELL2;ELL3;ELOA;ELOB;ELOC;ELOF1;ELP2;ELP4;ERCC6;GTF2B;GTF2E1;GTF2F1;GTF2F2;GTF2H1;H2AC11;H2AC11;H2AC15;H2AC16;H2AC17;H2AC4;H2AC4;H2BC11;H3C14;H3C15;H4-16;H4-16;H4C1;H4C11;H4C12;H4C13;H4C14;H4C15;H4C2;H4C3;H4C4;H4C5;H4C8;H4C9;HIST1H2AC;HIST2H2AA3;HIST2H2AC;HIST2H2BE;HIST2H3A;HTATSF1;ICE1;ICE2;INTS…	0	179	41
O00268	0.371435	0.723486	-0.0415805	0.0975387	0.0575996	-0.0148219	-0.0312811	0.0531893	-0.00633314	TAF4	chromatin;cytosol;male germ cell nucleus;MLL1 complex;nucleoplasm;nucleus;protein-containing complex;transcription factor TFIID complex;transcription factor TFTC complex;aryl hydrocarbon receptor binding;DNA binding;protein heterodimerization activity;RNA polymerase II general transcription initiation factor activity;DNA-templated transcription initiation;mRNA transcription by RNA polymerase II;o…	ATXN7L3;BAP18;CCNH;CDK7;CHD8;CREB1;CREB3;CREB3L1;CREB3L2;CREB3L3;CREB3L4;CREB5;DR1;E2F6;ENY2;ERCC2;ERCC3;GTF2A1;GTF2A2;GTF2B;GTF2E1;GTF2E2;GTF2F1;GTF2F2;GTF2H1;GTF2H2;GTF2H3;GTF2H4;GTF2H5;H2AZ1;H2BC11;H3C14;H3C15;H4-16;H4-16;H4C1;H4C11;H4C12;H4C13;H4C14;H4C15;H4C2;H4C3;H4C4;H4C5;H4C8;H4C9;HCFC1;HIST2H3A;HTT;INO80C;KANSL1;KAT14;KAT2A;KAT2B;KAT8;KMT2A;LAS1L;LINC02218;MAP3K7;MAX;MBIP;MCRS1;MED1;MED1…	0	61	18
O00273	0.818155	0.942515	-0.00847951	-0.0618748	0.0347302	-0.0479019	-0.0182427	-0.0671731	-0.0150692	DFFA	chromatin;cytosol;nucleoplasm;nucleus;plasma membrane;protein-containing complex;deoxyribonuclease inhibitor activity;protein domain specific binding;protein folding chaperone;apoptotic DNA fragmentation;chaperone-mediated protein folding;negative regulation of apoptotic DNA fragmentation;negative regulation of deoxyribonuclease activity;negative regulation of execution phase of apoptosis;positiv…	CASP3;CASP6;CASP7;CIDEB;CIDEC;DFFB;DNASE2;ENDOG;GZMB	0	72	15
O00287	0.208277	0.60083	0.0989055	0.0671753	-0.0209582	-0.102164	0.0255756	0.16799	0.0472047	RFXAP	nuclear speck;nucleus;RNA polymerase II transcription regulator complex;DNA binding;positive regulation of MHC class II biosynthetic process;positive regulation of transcription by RNA polymerase II;regulation of transcription by RNA polymerase II;Antigen processing and presentation;ko05152;Primary immunodeficiency	ANK1;ANK2;ANK3;CIITA;CREB1;NFYC;NLRC5;RFX1;RFX5;RFXANK	0	20	6
O00291	0.68163	0.886846	-0.0139373	0.0589097	-0.00641902	-0.0114152	-0.0335909	0.04123	-0.0083754	HIP1	clathrin-coated vesicle;clathrin-coated vesicle membrane;cytoplasm;cytoskeleton;cytosol;glutamatergic synapse;Golgi apparatus;intracellular membrane-bounded organelle;membrane;nucleus;postsynapse;postsynaptic membrane;presynapse;presynaptic membrane;Schaffer collateral - CA1 synapse;actin filament binding;AP-2 adaptor complex binding;clathrin adaptor activity;clathrin binding;clathrin light chain…	AP2A1;AP2A2;AP2B1;AP2S1;CASP3;CASP8;CLTA;CLTB;CLTC;CLTCL1;HIP1R;HTT;IFT57	0	106	31
O00299	0.344533	0.709628	0.0225467	-0.0503681	-0.0247702	-0.057154	-0.0233457	-0.0528362	0.0115298	CLIC1	blood microparticle;brush border;chloride channel complex;cytoplasm;endoplasmic reticulum;extracellular exosome;extracellular space;membrane;mitochondrion;nuclear envelope;nuclear membrane;nucleus;perinuclear region of cytoplasm;plasma membrane;vesicle;cadherin binding;chloride channel activity;chloride transport;platelet aggregation;positive regulation of osteoblast differentiation;regulation of…	ANXA2;EZR;MAPK15;PHC3	0	145	14
O00303	0.372445	0.723486	-0.0245101	-0.0393121	-0.0200707	0.0359714	-0.0180025	-0.0291409	-0.0497981	EIF3F	cytosol;eukaryotic 43S preinitiation complex;eukaryotic 48S preinitiation complex;eukaryotic translation initiation factor 3 complex;eukaryotic translation initiation factor 3 complex, eIF3m;membrane;synapse;cysteine-type deubiquitinase activity;identical protein binding;metal-dependent deubiquitinase activity;translation initiation factor activity;translation initiation factor binding;formation …	ABCE1;C11orf49;CDK19;COPS4;COPS5;EEF1A1;EEF1B2;EEF1G;EEF2;EIF1;EIF1AX;EIF1AY;EIF1B;EIF2S1;EIF2S2;EIF2S3;EIF3A;EIF3B;EIF3C;EIF3CL;EIF3D;EIF3E;EIF3G;EIF3H;EIF3I;EIF3J;EIF3K;EIF3L;EIF3M;EIF4A1;EIF4A2;EIF4B;EIF4E;EIF4G1;EIF4H;EIF5;FAU;FBXO32;LRRC49;MTOR;PRRC2B;PSMD1;PSMD11;PSMD12;PSMD13;PSMD2;PSMD4;PSMD6;PSMD8;RACK1;RHBDF2;RPL10;RPL10A;RPL11;RPL12;RPL13;RPL13A;RPL14;RPL15;RPL18;RPL18A;RPL27;RPL27A;RP…	0	72	11
O00308	0.248104	0.640317	0.0410619	0.0113483	-0.0275642	-0.00775386	-0.0119597	0.0260498	0.085126	WWP2	cytoplasm;cytosol;extracellular exosome;membrane;nucleus;ubiquitin ligase complex;RNA polymerase II-specific DNA-binding transcription factor binding;transcription factor binding;ubiquitin protein ligase activity;ubiquitin-protein transferase activity;extracellular transport;negative regulation of DNA-binding transcription factor activity;negative regulation of DNA-templated transcription;negativ…	AMOT;ARRDC1;ARRDC3;ATN1;DVL2;FAM168A;HNRNPUL1;NDFIP1;NDFIP2;NOTCH3;PDLIM7;POLR2A;POLR2C;POLR2D;POU5F1;PTEN;RECQL5;RPS27A;SMAD3;SMAD6;SMAD7;SPART;UBA52;UBB;UBC;UBE2D1;UBE2D2;UBE2D3;UBE2K;UBE2L3;USP9X;WBP2;WWP1	0	27	10
O00311	0.00175815	0.227422	0.141657	-0.116667	-0.126633	-0.0821434	0.0333903	0.00967077	0.0564657	CDC7	cytoplasm;intercellular bridge;mitotic spindle;nucleoplasm;nucleus;ATP binding;kinase activity;metal ion binding;protein kinase activity;protein serine kinase activity;protein serine/threonine kinase activity;cell cycle phase transition;cell division;double-strand break repair via break-induced replication;G1/S transition of mitotic cell cycle;mitotic DNA damage checkpoint signaling;phosphorylati…	ATR;ATRIP;BUB1;CCNA2;CCNB1;CCNB2;CDC14A;CDC20;CDC25A;CDC45;CDC6;CDK1;CDK2;CDK4;CDKN1A;CDKN2A;CDT1;CHEK1;CHEK2;CLSPN;DBF4;DBF4B;ELN;GINS3;MCM10;MCM2;MCM3;MCM4;MCM5;MCM6;MCM7;MCM8;MCM8-2;MCM9;MCMBP;MSH2;ORC1;ORC2;ORC3;ORC4;ORC5;ORC6;PLK1;POLA1;POLE;POLE2;PRIM1;PRIM2;RAD18;RFC4;RPA3;TICRR;TIMELESS;TIPIN;TOPBP1;WDHD1	0	32	13
O00330	0.242542	0.633452	-0.0561225	0.0946889	0.0364701	0.0204982	-0.016484	0.0583685	-0.0585948	PDHX	mitochondrial matrix;mitochondrial pyruvate dehydrogenase complex;mitochondrion;pyruvate dehydrogenase complex;acyltransferase activity;acetyl-CoA biosynthetic process from pyruvate;Glycolysis / Gluconeogenesis;Citrate cycle .TCA cycle.;Pyruvate metabolism	ACLY;ATP5F1A;BCKDHA;BCKDHB;CS;DHTKD1;DLAT;DLD;DLST;F5H5P2;GCSH;GLDC;GSR;IDH1;IDH2;IDH3A;LIPT1;OGDH;OGDHL;PDHA1;PDHA2;PDHB;PDK1;PDK2;PDK3;PDK4;PDP1;PDP2;PDPR;RNF8;SDHA;SDHB;SUCLA2;SUCLG1;SUCLG2;TXNRD1;TXNRD2;TXNRD3	0	55	15
O00391	0.153143	0.553661	0.172379	-0.057547	-0.299775	-0.141202	0.0796574	0.0673647	-0.12841	QSOX1	endoplasmic reticulum lumen;extracellular exosome;extracellular region;extracellular space;Golgi apparatus;Golgi membrane;intercellular bridge;intracellular membrane-bounded organelle;platelet alpha granule lumen;specific granule lumen;tertiary granule lumen;FAD binding;flavin-dependent sulfhydryl oxidase activity;protein disulfide isomerase activity;extracellular matrix assembly;negative regulat…	GFER;TXN	0	5	2
O00399	0.204573	0.599542	-0.0403176	0.00284147	-0.0118556	0.0272399	-0.082282	-0.00767917	-0.0127659	DCTN6	centrosome;cytosol;dynactin complex;kinetochore;dynein complex binding;mitotic spindle organization;Vasopressin-regulated water reabsorption	ACTB;ACTR10;ACTR1A;ACTR1B;ACTR3B;ACTR3C;BICDL1;CAPZA1;CAPZA2;CAPZB;DCTN1;DCTN2;DCTN3;DCTN4;DCTN5;DEFB127;DYNC1H1;DYNC1I2;DYNC1LI1;DYNC1LI2;DYNLRB1;HAP1;RBPMS;TPPP	0	11	5
O00400	0.60489	0.852378	0.0192936	0.0271027	-0.038181	0.0362987	0.000512792	0.0780114	0.00457715	SLC33A1	endoplasmic reticulum membrane;Golgi membrane;membrane;plasma membrane;acetyl-CoA transmembrane transporter activity;protein homodimerization activity;acetyl-CoA transmembrane transport;transmembrane transport;Glycosphingolipid biosynthesis - ganglio series	B4GALNT1;PPCS;ST8SIA1	0	24	8
O00401	0.276395	0.661696	-0.0534614	-0.000340297	0.0544105	0.0124342	-0.0400422	-0.094216	0.0403783	WASL	actin cap;actin cytoskeleton;cytoplasm;cytoplasmic vesicle;cytosol;endocytic vesicle membrane;endoplasmic reticulum membrane;extracellular exosome;glutamatergic synapse;lamellipodium;nucleus;plasma membrane;actin binding;GTPase regulator activity;microtubule binding;actin filament polymerization;actin polymerization or depolymerization;cell division;dendritic spine morphogenesis;negative regulati…	ABI1;ABI2;ACTA1;ACTB;ACTG1;ACTR2;ACTR3;ACTR3B;ACTR3C;AKT1;AMPH;ARHGAP1;ARHGAP35;ARPC1A;ARPC1B;ARPC2;ARPC3;ARPC4;ARPC5;ARPC5L;BAIAP2;BAIAP2L1;BIN1;BRK1;CAV1;CDC42;CFL1;CFL2;CLTC;CRK;CTTN;CYFIP2;DIAPH3;DNM2;DNMBP;DOCK1;EGFR;ENAH;EPS8;EZR;FCHO1;FCHO2;FCHSD2;FNBP1;FNBP1L;FSCN1;FYN;GRB2;GSN;HCLS1;HIP1R;HNRNPK;IQGAP1;ITSN1;ITSN2;MYO1E;MYO1F;NCK1;NCK2;NCKAP1;NCKAP1L;NCKIPSD;NEB;NOSTRIN;NPHS1;PACSIN1;PAC…	0	34	12
O00408	0.183204	0.584238	0.0395518	0.0377172	0.012553	-0.0331773	0.0198617	0.0643301	0.0515565	PDE2A	cytoplasm;cytosol;endoplasmic reticulum;Golgi apparatus;mitochondrial inner membrane;mitochondrial matrix;mitochondrial outer membrane;nucleus;perinuclear region of cytoplasm;plasma membrane;presynaptic membrane;synaptic membrane;3',5'-cyclic-AMP phosphodiesterase activity;3',5'-cyclic-GMP phosphodiesterase activity;cAMP binding;cGMP binding;cGMP-stimulated cyclic-nucleotide phosphodiesterase act…	ADCY1;ADCY10;ADCY2;ADCY3;ADCY4;ADCY5;ADCY6;ADCY7;ADCY8;ADCY9;ADK;ADSL;AK2;AK3;AK8;AMPD1;AMPD2;AMPD3;APRT;CANT1;DCK;ENPP1;ENPP3;ENTPD6;GMPR;GMPS;GUCY1A1;GUCY1A2;GUCY1B1;GUCY2C;GUCY2D;GUCY2F;GUK1;HPRT1;ITPA;NPR1;NPR2;PDE1B;PDE4A;PDE5A;PDE6G	0	59	15
O00409	0.32871	0.70003	0.0991663	0.120256	-0.0713912	-0.150068	-0.0124677	0.105917	0.102847	FOXN3	chromatin;nucleus;cis-regulatory region sequence-specific DNA binding;DNA-binding transcription factor activity;DNA-binding transcription factor activity, RNA polymerase II-specific;craniofacial suture morphogenesis;mitotic G2 DNA damage checkpoint signaling;negative regulation of DNA-templated transcription;regulation of DNA-templated transcription	MEN1;SIN3A;SNW1	0.003	3	2
O00410	0.425436	0.75795	-0.0138922	-0.0197853	-0.0194976	-0.0487345	-0.0312071	-0.0678484	-0.0306383	IPO5	cytoplasm;cytosol;Golgi apparatus;membrane;nuclear membrane;nuclear pore;nucleolus;nucleoplasm;nucleus;GTPase inhibitor activity;nuclear import signal receptor activity;nuclear localization sequence binding;RNA binding;small GTPase binding;cellular response to amino acid stimulus;cytoplasmic pattern recognition receptor signaling pathway;negative regulation of cyclin-dependent protein serine/thre…	ALYREF;CSE1L;IPO11;IPO13;IPO4;IPO7;IPO8;IPO9;IRF3;KPNA1;KPNA2;KPNA3;KPNA5;KPNA6;KPNB1;LAS1L;LRRC70;MAGOH;NOL9;NUP98;RAN;RANGAP1;RPL12;RPL23A;SENP1;SENP2;SENP3;TNPO1;XPO1	0	686	50
O00411	0.00299326	0.239763	-0.0551966	0.0445643	0.033623	0.0324949	-0.0326273	-0.00643641	-0.015844	POLRMT	mitochondrial DNA-directed RNA polymerase complex;mitochondrial matrix;mitochondrial nucleoid;mitochondrion;protein-containing complex;3'-5'-RNA exonuclease activity;DNA primase activity;DNA-directed 5'-3' RNA polymerase activity;mitochondrial promoter sequence-specific DNA binding;RNA binding;sequence-specific DNA binding;mitochondrial transcription;transcription initiation at mitochondrial prom…	DHX30;EIF5B;GABPA;GABPB1;LONP1;LRPPRC;MGME1;MRPL12;MTERF1;MTERF3;MTERF4;POLG;POLG2;POLR1B;PTCD3;RNASEH1;SP2;SRFBP1;SSBP1;TEFM;TFAM;TFB1M;TFB2M;TWNK	0	138	32
O00418	0.135576	0.533267	-0.068884	-0.0559848	0.0377383	0.030229	-0.0296622	-0.0613233	-0.103684	EEF2K	actomyosin contractile ring;cytoplasm;cytosol;dendritic spine;glutamatergic synapse;postsynaptic density;ATP binding;calcium ion binding;calmodulin binding;elongation factor-2 kinase activity;myosin heavy chain kinase activity;protein kinase activity;translation factor activity, RNA binding;cellular response to anoxia;cellular response to brain-derived neurotrophic factor stimulus;cellular respon…	BTRC;CALM1;CALM1;CALM2;CALML3;CALML4;CALML5;CALML6;EEF2;EIF4B;FBXW11;PRKAA1;PRKAA2;PRKAB1;PRKAB2;PRKAG1;PRKAG2;PRKAG3;PRKCA;PRKCB;PRKCG;RPS6KB1	0	23	13
O00422	0.0694062	0.440978	-0.0581371	0.0379434	0.0401673	0.0614563	-0.0171259	0.0295996	-0.047318	SAP18	ASAP complex;cytosol;histone deacetylase complex;nuclear body;nuclear speck;nucleoplasm;nucleus;RNA binding;transcription corepressor activity;mRNA processing;negative regulation of DNA-templated transcription;negative regulation of mRNA splicing, via spliceosome;positive regulation of apoptotic process;regulation of alternative mRNA splicing, via spliceosome;regulation of transcription by RNA po…	ACIN1;ALYREF;ARID4B;BRMS1;BRMS1L;CASC3;CHD3;CHD4;DDX39B;EIF4A3;GATAD2B;HDAC1;HDAC2;HNRNPH1;KDM1A;LSM7;MAGOH;MAGOHB;MTA2;PNN;RBBP4;RBBP7;RBM39;RBM8A;RCOR1;RNPS1;SAP130;SAP30;SAP30BP;SAP30L;SIN3A;SIN3B;SMARCB1;SNRNP70;SNRPA;SNRPC;SNRPD2;SRRM1;SRSF1;SRSF11;SUDS3;SUFU;UPF3B	0	99	12
O00423	0.345775	0.709773	-0.0344078	-0.0122439	0.0556704	0.00372406	0.00528699	-0.0684013	0.00704132	EML1	cytosol;microtubule;microtubule associated complex;mitotic spindle midzone;mitotic spindle pole;perinuclear region of cytoplasm;calcium ion binding;microtubule binding;tubulin binding;brain development;hematopoietic progenitor cell differentiation;microtubule cytoskeleton organization;mitotic spindle organization;neuroblast proliferation	ALK;EML4;TUBB2A;TUBB2B;TUBB3	0	15	7
O00425	0.401278	0.74228	-0.00943804	-0.00306246	0.0084494	0.00448598	0.00414966	-0.0250759	0.00248509	IGF2BP3	cytoplasm;cytoplasmic stress granule;cytosol;nucleus;P-body;mRNA 3'-UTR binding;mRNA 5'-UTR binding;N6-methyladenosine-containing RNA reader activity;RNA binding;translation regulator activity;anatomical structure morphogenesis;CRD-mediated mRNA stabilization;mRNA transport;negative regulation of translation;nervous system development;regulation of cytokine production;regulation of gene expressio…	ALKBH5;ELAVL1;FTO;FUS;HMGA2;HNRNPA2B1;HNRNPC;IGF2;IGF2BP1;IGF2BP2;KIF20A;LIN28A;LIN28B;MATR3;METTL14;METTL3;PABPC1;RBM15;RBM15B;RBMX;VIRMA;WTAP;YBX1;YTHDC1;YTHDC2;YTHDF1;YTHDF2;YTHDF3;ZC3H13	0	260	29
O00429	0.0094696	0.28808	-0.0496504	0.0280277	0.0184981	0.00370065	-0.0171972	-0.0391159	-0.0424115	DNM1L	brush border;clathrin-coated pit;cytoplasm;cytosol;endoplasmic reticulum;endoplasmic reticulum membrane;Golgi apparatus;intracellular membrane-bounded organelle;membrane;microtubule;mitochondrial outer membrane;mitochondrion;perinuclear region of cytoplasm;peroxisome;protein-containing complex;synaptic vesicle membrane;GTP binding;GTP-dependent protein binding;GTPase activator activity;GTPase act…	AVL9;BCAP31;BCL2L1;BCL2L13;BECN1;CASP8;CHCHD3;CYCS;DENR;FIS1;FUNDC1;HSPA9;HTT;IMMT;INF2;LRRK2;MARCHF5;MFF;MFN1;MFN2;MIEF1;MIEF2;MTFP1;MUL1;NSF;PARK7;PEX11A;PEX11B;PGAM5;PINK1;PPARGC1A;PRKN;RIPK1;RIPK3;SAMM50;SH3GLB1;SOD2;SOD2;SUMO2;TFAM;TOMM20;ULK1;VDAC1;VPS35;YME1L1	0	179	39
O00442	0.354344	0.7157	-0.0278913	-0.0469474	0.0145306	0.0102956	-0.00154912	-0.062064	-0.042182	RTCA	nucleoplasm;nucleus;ATP binding;RNA binding;RNA-3'-phosphate cyclase activity;negative regulation of optical nerve axon regeneration;RNA processing	AATF;BMS1;BYSL;DCAF13;DNTTIP2;DPH5;EMG1;FBL;FCF1;HEATR1;IMP3;IMP4;KRR1;LOC102724159;LTV1;MPHOSPH10;MRTO4;NAT10;NGDN;NIP7;NOC4L;NOL10;NOL6;NOP14;NOP56;NOP58;PDCD11;PWP2;RPS23;RPS8;RRP7A;RRP9;RSL1D1;RTCB;TBL3;TSR1;UTP11;UTP14A;UTP14C;UTP15;UTP18;UTP20;UTP3;UTP4;UTP6;WDR3;WDR36;WDR43;WDR46;WDR75	0	68	13
O00443	0.687749	0.890118	0.00704373	0.0246633	-0.0187096	-0.0112179	0.0181159	-0.0127544	0.0105055	PIK3C2A	clathrin-coated vesicle;cytoplasm;cytosol;extracellular exosome;intracellular membrane-bounded organelle;membrane;nucleoplasm;phosphatidylinositol 3-kinase complex;plasma membrane;trans-Golgi network;vesicle;1-phosphatidylinositol-3-kinase activity;1-phosphatidylinositol-4,5-bisphosphate 3-kinase activity;1-phosphatidylinositol-4-phosphate 3-kinase activity;ATP binding;clathrin binding;phosphatid…	CDIPT;CLINT1;CLTA;CLTC;CRP;GPT;INPP4A;INPP4B;INPP5B;INPP5D;INPP5E;INPP5F;INPPL1;MB;MTM1;MTMR1;MTMR2;MTMR3;MTMR4;NEK8;OCRL;PI4K2A;PI4K2B;PI4KA;PI4KB;PICALM;PIK3C2B;PIK3C2G;PIK3CA;PIK3CB;PIK3CD;PIK3R1;PIK3R2;PIK3R3;PIK3R4;PIK3R5;PIKFYVE;PIP5K1A;PIP5K1B;PIP5K1C;PIP5KL1;PLCD1;PLCG1;PTEN;SNX18;SNX9;SYNJ1;SYNJ2	0	46	23
O00445	0.0114933	0.302212	0.12141	-0.0705553	-0.0172993	-0.00381501	0.0540815	0.107827	0.110652	SYT5	axon;dense core granule;exocytic vesicle;neuronal cell body;neuronal dense core vesicle membrane;perinuclear region of cytoplasm;plasma membrane;proximal neuron projection;recycling endosome membrane;synaptic vesicle membrane;calcium ion binding;calcium-dependent phospholipid binding;clathrin binding;phosphatidylinositol-4,5-bisphosphate binding;phosphatidylserine binding;protein heterodimerizati…	SNAP25;STX1A;VAMP2	0	5	2
O00451	0.739473	0.912557	0.0192968	0.107359	0.0118968	-0.0681126	0.0342768	0.0700712	0.0046857	GFRA2	external side of plasma membrane;extrinsic component of membrane;plasma membrane;receptor complex;glial cell-derived neurotrophic factor receptor activity;heparan sulfate binding;glial cell-derived neurotrophic factor receptor signaling pathway;nervous system development;transmembrane receptor protein tyrosine kinase signaling pathway	ARTN;GDNF;NCAM1;NRTN;NTRK1;PSPN;RET	0	7	3
O00458	0.442543	0.76741	-0.0577807	0.0895081	0.0490952	-0.113992	-0.103273	-0.0157071	-0.0297507	IFRD1	nucleus;sarcoplasm;muscle cell differentiation;myoblast fate determination;negative regulation of axon extension;negative regulation of collateral sprouting;skeletal muscle tissue regeneration;striated muscle tissue development	FAU;HDAC1;RACK1;RPL11;RPL13;RPL14;RPL15;RPL18;RPL18A;RPL19;RPL21;RPL23;RPL23A;RPL24;RPL27;RPL28;RPL30;RPL31;RPL32;RPL35;RPL35A;RPL36;RPL37A;RPL38;RPL4;RPL5;RPL6;RPL7A;RPL8;RPS11;RPS12;RPS13;RPS15;RPS16;RPS18;RPS19;RPS2;RPS20;RPS21;RPS23;RPS24;RPS25;RPS26;RPS27A;RPS28;RPS29;RPS3;RPS3A;RPS6;RPS7;RPS8;RPS9;RPSA;SAP30;SIN3B;UBA52	0.001	3	2
O00459	0.878766	0.963786	-0.00651954	-0.0359929	-0.0273811	0.00347212	-0.0167925	-0.097105	0.034437	PIK3R2	cytosol;focal adhesion;nucleus;phosphatidylinositol 3-kinase complex;phosphatidylinositol 3-kinase complex, class IA;1-phosphatidylinositol-3-kinase regulator activity;phosphatidylinositol 3-kinase regulatory subunit binding;phosphotyrosine residue binding;protein heterodimerization activity;protein phosphatase binding;receptor tyrosine kinase binding;B cell differentiation;cellular response to i…	AKT1;AKT2;AKT3;ALK;ANGPT1;AXL;BTK;CBL;CBLB;CD19;CD28;CDC42;CDIPT;CRK;CRKL;DAB1;EGFR;EML4;ERBB2;ERBB3;ERBB4;FBXL2;FCER1G;FGFR1;FGFR2;FGFR3;FGFR4;FGR;FLT1;FLT3;FLT4;FYN;GAB1;GAB2;GNAI1;GNAI2;GNAI3;GNG4;GRB2;HCK;HCST;HRAS;ICOS;IFNGR1;IGF1R;IL6ST;ILK;INPP4A;INPP4B;INPP5D;INPP5F;INPPL1;INSR;INSRR;IRS1;IRS2;IRS4;ITGA2;ITGAM;ITGB1;ITGB2;ITK;JAK1;JAK2;JAK3;KDR;KISS1R;KIT;KRAS;LCK;LIFR;LYN;MET;MRAS;MTMR2;…	0	15	5
O00461	0.550815	0.824267	-0.0243458	0.0253579	-0.0453197	-0.0110535	-0.0424618	0.0231208	-0.0847117	GOLIM4	cis-Golgi network;endocytic vesicle;endosome membrane;Golgi apparatus;Golgi cisterna membrane;Golgi lumen;Golgi membrane;membrane;transport vesicle	COG1;COG2;COG3;COG4;COG8;GOLGA5;GOLPH3;GOSR1;STX5	0	64	18
O00462	0.363883	0.719607	-0.0290552	0.0701451	0.0338306	-0.00632676	-0.0321048	0.0194425	0.0231456	MANBA	azurophil granule membrane;lysosomal lumen;plasma membrane;beta-mannosidase activity;mannose binding;glycoprotein catabolic process;oligosaccharide catabolic process;protein modification process;Other glycan degradation;Lysosome	FABP2;GLA;MAN2B1;MAN2C1;SGSH	0	9	4
O00463	0.365302	0.720617	0.045642	-0.0377612	0.0240332	-0.0979518	-0.00425468	-0.0317625	0.0612633	TRAF5	CD40 receptor complex;centrosome;cytoplasm;cytoplasmic side of plasma membrane;cytosol;identical protein binding;thioesterase binding;tumor necrosis factor receptor binding;ubiquitin protein ligase binding;zinc ion binding;apoptotic process;interleukin-17-mediated signaling pathway;mRNA stabilization;positive regulation of canonical NF-kappaB signal transduction;positive regulation of cell popula…	BIRC2;BIRC3;CD27;CD40;CHUK;EIF2AK2;ELAVL1;FADD;IKBKB;IKBKE;IKBKG;LTBR;MAP2K3;MAP2K6;MAP2K7;MAP3K14;MAP3K5;MAP3K7;MAVS;RBCK1;RIPK1;RIPK2;RNF31;SHARPIN;SRSF1;TAB1;TAB2;TAB3;TANK;TBK1;TNFRSF11A;TNFRSF12A;TNFRSF14;TNFRSF1A;TNFRSF4;TNFRSF8;TNFRSF9;TRADD;TRAF2;TRAF3;TRAF3IP2;TRAF6;UBE2N;UBE2V2;XIAP	0	12	7
O00469	0.000787194	0.180868	0.0244837	-0.000544452	-0.00343094	0.00135508	0.025496	0.0262646	0.0190703	PLOD2	endoplasmic reticulum;endoplasmic reticulum membrane;extracellular exosome;rough endoplasmic reticulum membrane;iron ion binding;L-ascorbic acid binding;procollagen-lysine 5-dioxygenase activity;hydroxylysine biosynthetic process;peptidyl-lysine hydroxylation;protein modification process;response to hypoxia;Lysine degradation	CAMKMT;COL12A1;COL1A1;COL1A2;COL21A1;COL23A1;COL3A1;COL4A1;COL5A1;COL5A2;COLGALT1;COLGALT2;COLQ;CRTAP;FKBP10;LOX;P3H1;P4HA1;P4HA2;PLOD1;PLOD3;SDSL;TMEM38B	0	86	20
O00470	0.206298	0.600139	0.148651	0.0616305	-0.0235479	-0.250621	0.0539441	0.0376645	0.141805	MEIS1	chromatin;nucleus;transcription regulator complex;chromatin binding;DNA binding;DNA-binding transcription activator activity, RNA polymerase II-specific;DNA-binding transcription factor activity, RNA polymerase II-specific;RNA polymerase II cis-regulatory region sequence-specific DNA binding;angiogenesis;animal organ morphogenesis;brain development;cell growth involved in cardiac muscle cell deve…	BTBD9;CREB1;DLX3;EP300;EYA1;EZH2;FAM222A;FCRLA;HOXA10;HOXA7;HOXA9;HOXB1;HOXB13;HOXB2;HOXB3;HOXB8;KMT2A;LMX1B;MAB21L1;MAB21L2;MEIS2;MLLT3;NUP98;PAX6;PBX1;PBX3;PBX4;SKOR1	0	36	1
O00471	0.475359	0.785852	-0.0209638	-0.0413457	0.0233573	-0.0339076	-0.0136989	-0.0711192	-0.0299693	EXOC5	cytoplasm;cytosol;exocyst;midbody;small GTPase binding;epithelial cell apoptotic process;establishment of planar polarity;exocytosis;Golgi to plasma membrane transport;membrane fission;mitotic cytokinesis;non-motile cilium assembly;post-Golgi vesicle-mediated transport;protein localization to plasma membrane;protein transport;vesicle docking involved in exocytosis;vesicle tethering involved in ex…	ARF6;CDC42;CTNNB1;E5RI56;EXOC1;EXOC1L;EXOC2;EXOC3;EXOC3L1;EXOC3L2;EXOC3L4;EXOC4;EXOC6;EXOC6B;EXOC7;EXOC8;IFT20;IFT88;MYO5A;PKD2;RAB10;RAB11A;RAB13;RAB14;RAB3IP;RAB8A;RALA;RHOQ;SKP1;SNAP23;STXBP3;TNFAIP2	0	90	29
O00479	0.544968	0.822918	-0.0745546	0.209987	-0.025852	0.126349	-0.14446	0.152555	0.0787246	HMGN4	chromatin;nucleus;chromatin binding;nucleosomal DNA binding;chromatin organization	AKNAD1;CCDC105;CD74;CUL7;CXorf66;DNAJC10;DOCK4;EEF2;EFTUD2;EIF5B;EIF6;EPRS1;FANCE;FAU;FLT3LG;GFM1;IFI35;IMP3;MED1;MRNIP;MRPL1;MRPL12;MRPL13;MRPL17;MRPL19;MRPL2;MRPL20;MRPL21;MRPL22;MRPL24;MRPL27;MRPL3;MRPL32;MRPL33;MRPL36;MRPL4;MRPL9;MRPS10;MRPS11;MRPS12;MRPS14;MRPS15;MRPS16;MRPS5;MRPS6;MRPS7;MRPS9;MRRF;MRTO4;MTIF2;NPSR1;NSA2;PDCD11;POLR1B;POLR1C;POLR2B;POLR2C;POLR3A;POLR3B;RACK1;RPL10;RPL10A;RPL…	0	8	3
O00483	0.782358	0.930823	-0.00776985	0.00975286	0.023231	0.0904335	0.0259213	0.0242301	0.0499564	NDUFA4	mitochondrial inner membrane;mitochondrial membrane;mitochondrial respiratory chain complex I;mitochondrial respiratory chain complex IV;mitochondrion;NADH dehydrogenase .ubiquinone. activity;protein-containing complex binding;cellular respiration;mitochondrial electron transport, cytochrome c to oxygen;mitochondrial electron transport, NADH to ubiquinone;positive regulation of cytochrome-c oxida…	ATP5F1A;ATP5F1C;ATP5MD;ATP5ME;ATP5MF;ATP5MG;ATP5PB;ATP5PD;ATP5PF;ATP5PO;BCS1L;COA6;COX10;COX15;COX4I1;COX4I2;COX5A;COX5B;COX6A1;COX6A2;COX6B1;COX6C;COX7A1;COX7A2;COX7A2L;COX7B;COX7B2;COX7C;COX8A;CYC1;CYCS;FOXRED1;HIGD1A;MT-CO1;MT-CO2;MT-CO3;MT-ND1;MT-ND2;MT-ND3;MT-ND4;MT-ND4L;MT-ND5;MT-ND6;NDUFA1;NDUFA10;NDUFA11;NDUFA12;NDUFA13;NDUFA2;NDUFA3;NDUFA4L2;NDUFA5;NDUFA6;NDUFA7;NDUFA8;NDUFA9;NDUFAB1;NDU…	0	41	5
O00487	0.255378	0.645197	-0.0372348	-0.0326768	-0.0187627	0.0498665	-0.0246102	-0.0611179	-0.0275493	PSMD14	cytosol;cytosolic proteasome complex;extracellular region;ficolin-1-rich granule lumen;nucleoplasm;nucleus;proteasome accessory complex;proteasome complex;proteasome regulatory particle, lid subcomplex;secretory granule lumen;endopeptidase activator activity;K63-linked deubiquitinase activity;metal ion binding;metal-dependent deubiquitinase activity;metallopeptidase activity;proteasome binding;do…	ABCE1;ABRAXAS2;ADRM1;BAG6;CAND1;CCDC74B;CCDC92;CCT2;CCT4;CCT5;CCT6A;CCT7;CCT8;COPS4;COPS5;COPS6;CUL1;CUL3;DDI2;E2F1;ECPAS;EIF2S1;EIF3E;EIF3H;EIF3L;EIF3M;ELOB;FAU;HSPA1A;HTT;MTOR;NAE1;NEDD8;NPLOC4;PAAF1;POMP;PRKN;PRNP;PSMA1;PSMA2;PSMA3;PSMA4;PSMA5;PSMA6;PSMA7;PSMA8;PSMB1;PSMB10;PSMB11;PSMB2;PSMB3;PSMB4;PSMB5;PSMB6;PSMB7;PSMB8;PSMB9;PSMC1;PSMC2;PSMC3;PSMC4;PSMC5;PSMC6;PSMD1;PSMD10;PSMD11;PSMD12;PSM…	0	68	11
O00488	0.416588	0.750989	-0.128209	0.0904943	0.188654	0.428451	-0.00401479	0.0199196	0.307068	ZNF593	cytoplasm;nucleolus;nucleoplasm;DNA binding;preribosome binding;zinc ion binding;negative regulation of RNA polymerase II regulatory region sequence-specific DNA binding;positive regulation of transcription by RNA polymerase II;ribosome biogenesis	BRIX1;DDX56;DOHH;EIF6;GNL2;GNL3;GNL3L;GRWD1;GTPBP4;IMP3;IMP4;LLPH;LSG1;MDN1;MRTO4;NHP2;NIFK;NIP7;NLE1;NMD3;NOC4L;NOP53;NSA2;PA2G4;PES1;POLR1D;RPF2;RPL10A;RPL11;RPL13;RPL13A;RPL14;RPL15;RPL17;RPL18;RPL18A;RPL19;RPL21;RPL22;RPL23;RPL23A;RPL26;RPL27;RPL27A;RPL28;RPL29;RPL3;RPL30;RPL31;RPL32;RPL34;RPL35;RPL35A;RPL36;RPL36A;RPL36AL;RPL37;RPL37A;RPL38;RPL39;RPL4;RPL5;RPL6;RPL7;RPL7A;RPL8;RPL9;RPLP0;RRP…	0	8	2
O00499	0.450955	0.772186	0.0140153	-0.0506116	-0.0253892	-0.0194697	-0.0156778	-0.0427346	0.00498775	BIN1	actin cytoskeleton;axon;axon initial segment;axon terminus;cerebellar mossy fiber;cytoplasm;cytosol;dendrite;endosome;extrinsic component of synaptic vesicle membrane;glutamatergic synapse;I band;lipid tube;membrane;node of Ranvier;nuclear envelope;nucleus;plasma membrane;RNA polymerase II transcription repressor complex;synaptic vesicle;T-tubule;varicosity;vesicle;Z disc;actin filament binding;a…	ABCA7;AMPH;AP2A1;AP2B1;APOE;APP;BIN2;BIN3;CASS4;CD2AP;CLIP1;CLTC;CLTCL1;CLU;CNTNAP2;DNER;DNM1;DNM2;DNMBP;DPYSL5;EHD1;EPHA1;EPN2;EPN3;EPS15;FCHO1;FCHO2;FES;FNBP1L;GAD2;GRB2;ITSN1;ITSN2;LGI1;MAPT;MS4A4E;MS4A6A;MTM1;MYC;PICALM;PNMA2;RCVRN;RIN3;SH3GL2;SH3GLB1;SH3GLB2;SLCO6A1;SNAP91;SNX1;SNX9;SORL1;SRC;SYNJ1;SYNJ2;TRIP10;VPS26A;WAS;WASL;ZIC4	0	64	16
O00505	0.186744	0.586494	-0.0253333	0.028807	0.0341096	0.0125842	0.0256478	-0.024681	-0.00146603	KPNA3	cytosol;host cell;NLS-dependent protein nuclear import complex;nuclear pore;nucleoplasm;nucleus;nuclear import signal receptor activity;nuclear localization sequence binding;NLS-bearing protein import into nucleus;protein import into nucleus;protein-containing complex assembly;symbiont entry into host cell;viral penetration into host nucleus	CSE1L;IPO5;KPNA1;KPNA2;KPNA4;KPNA6;KPNB1;NCBP1;NCBP2;NFKB1;NUP153;PHGDH;RAN;RANBP1;RANBP2;RCC1;RELA;TNP2;XPO5	0	94	10
O00506	0.766123	0.924032	0.0183963	-0.0779804	0.0305239	-0.105728	-0.0625512	-0.0822286	0.0467847	STK25	cytoplasm;extracellular exosome;Golgi apparatus;ATP binding;metal ion binding;protein homodimerization activity;protein kinase activity;protein serine kinase activity;protein serine/threonine kinase activity;axonogenesis;cellular response to oxidative stress;establishment of Golgi localization;establishment or maintenance of cell polarity;Golgi localization;Golgi reassembly;intrinsic apoptotic si…	C4orf19;CAB39;CCM2;CTTNBP2;CTTNBP2NL;FGFR1OP2;GOLGA2;GOLPH3;GORASP1;KRIT1;LRSAM1;MOB4;PDCD10;PPP2CA;PPP2R1A;PPP2R1B;RIPOR1;SIKE1;SLMAP;STK24;STK26;STRADA;STRIP1;STRIP2;STRN;STRN3;STRN4;TAOK1;TCP1;TRAF3IP3	0	34	4
O00512	0.795508	0.935325	-0.0183031	-0.039155	-0.074783	0.0911802	0.0172146	0.0163686	-0.11125	BCL9	beta-catenin-TCF complex;cis-Golgi network;nucleoplasm;sarcoplasm;beta-catenin binding;transcription coactivator activity;canonical Wnt signaling pathway;myoblast differentiation;myotube differentiation involved in skeletal muscle regeneration;positive regulation of transcription by RNA polymerase II;skeletal muscle cell differentiation;somatic stem cell population maintenance;transcription by RN…	BCL9L;BTRC;CDC73;CTNNB1;FCRL4;FCRL5;H3-2;H3-3A;H3-3A;H3C1;H3C1;H3C10;H3C11;H3C14;H3C15;H3C2;H3C3;H3C4;H3C6;H3C7;H3C8;H3F3C;H4-16;HIST2H3A;HIST3H3;HNF4A;LDB1;LEF1;PYGO1;PYGO2;TCF4;TCF7L1;TCF7L2;TLE1;TLE3;TLE4	0	33	13
O00522	0.655956	0.874774	0.0127639	-0.0202842	-0.0251645	0.0444327	0.0107032	0.0378869	-0.0113144	KRIT1	cell-cell junction;cytoplasm;cytoskeleton;extracellular space;plasma membrane;protein-containing complex;GTPase regulator activity;microtubule binding;phosphatidylinositol-4,5-bisphosphate binding;angiogenesis;cell redox homeostasis;endothelium development;integrin activation;negative regulation of angiogenesis;negative regulation of endothelial cell apoptotic process;negative regulation of endot…	ACVRL1;CCM2;CDH5;CTNNB1;ENSP00000498010;HEG1;ITGB1BP1;MAP3K3;PDCD10;RAP1A;RAP1B;RAP2A;RASIP1;RHOA;ROCK2;SNX17;STK25	0	27	9
O00541	0.397901	0.740801	-0.018998	0.0828225	0.0465327	0.112839	0.0606686	0.0726436	0.0518884	PES1	chromosome;cytosol;membrane;nucleolus;nucleoplasm;PeBoW complex;preribosome, large subunit precursor;ribonucleoprotein complex binding;RNA binding;cell population proliferation;maturation of 5.8S rRNA from tricistronic rRNA transcript .SSU-rRNA, 5.8S rRNA, LSU-rRNA.;maturation of LSU-rRNA from tricistronic rRNA transcript .SSU-rRNA, 5.8S rRNA, LSU-rRNA.;regulation of cell cycle;ribosomal large su…	AATF;AKNAD1;BMS1;BOP1;BRCA1;BRIX1;BYSL;CEBPZ;CUL7;DCAF13;DDX10;DDX17;DDX18;DDX21;DDX24;DDX27;DDX28;DDX31;DDX47;DDX49;DDX5;DDX50;DDX52;DDX54;DDX55;DDX56;DHX15;DHX37;DIEXF;DKC1;DOCK4;DOHH;EBNA1BP2;EIF6;EMG1;ESF1;EXOSC10;FBL;FCF1;FLT3LG;FTSJ1;FTSJ3;GART;GMPS;GNL1;GNL2;GNL3;GNL3L;GRWD1;GTPBP4;HEATR1;IFI35;IMP3;IMP4;KCTD19;KRI1;KRR1;LAS1L;LOC102724159;LSG1;LTV1;MAK16;MDN1;MED1;METAP1;METAP2;METTL1;MPH…	0	153	28
O00559	0.382775	0.727932	0.0330555	0.0259213	0.0162116	-0.0334382	0.0826665	0.0402735	-0.0150789	EBAG9	Golgi membrane;secretory granule;peptidase activator activity involved in apoptotic process;adaptive immune memory response involving T cells and B cells;regulation of cell growth;T cell mediated cytotoxicity	COX7A2L;ESR1;GRIN2D	0	8	2
O00560	0.415511	0.750912	0.0363288	0.0152914	0.0173297	-0.0728595	-0.00601855	-0.00172108	0.0764875	SDCBP	adherens junction;azurophil granule lumen;blood microparticle;cytoplasm;cytoskeleton;cytosol;endoplasmic reticulum membrane;extracellular exosome;extracellular region;extracellular space;extracellular vesicle;focal adhesion;interleukin-5 receptor complex;melanosome;membrane;membrane raft;nuclear membrane;nucleoplasm;nucleus;plasma membrane;presynapse;cell adhesion molecule binding;cytoskeletal an…	AIMP1;AIMP2;ARF6;B4E171;CADM1;CD6;CD63;CD81;CD9;CHMP4A;DARS1;DENND2B;DPYSL5;EEF1E1;EFNB1;EFNB2;EGFR;EPHB1;EPHB2;EPRS1;FLOT1;FZD7;GRIK2;IARS1;IL5RA;KARS1;LARS1;MARS1;MMP11;NFASC;NRXN1;NRXN2;PDCD6IP;PLD2;QARS1;RAB5A;RARS1;SDC1;SDC2;SDC4;SLC6A5;SOX4;SRC;TGFA;TSG101;TSPAN6	0	54	4
O00562	0.856048	0.957167	0.0154989	-0.0201935	0.120295	-0.0668797	0.0681783	-0.0862678	0.0978074	PITPNM1	cell body;cleavage furrow;cytoplasm;cytosol;endoplasmic reticulum membrane;Golgi cisterna membrane;intracellular membrane-bounded organelle;lipid droplet;membrane;midbody;calcium ion binding;phosphatidic acid binding;phosphatidylcholine binding;phosphatidylcholine transporter activity;phosphatidylinositol binding;phosphatidylinositol transfer activity;receptor tyrosine kinase binding;brain develo…	OCM;OCM2;OSBP;PTK2B;RHOA;SLC26A5;VAPA;VAPB	0	9	4
O00566	0.897149	0.970753	0.00589681	0.101935	-0.0225767	0.049013	0.0181803	0.0939512	0.0339306	MPHOSPH10	chromosome;Mpp10 complex;nucleolus;nucleoplasm;small-subunit processome;sno.s.RNA-containing ribonucleoprotein complex;RNA binding;maturation of SSU-rRNA;ribosomal small subunit biogenesis;RNA processing;RNA splicing;RNA splicing, via transesterification reactions;Ribosome biogenesis in eukaryotes	AATF;BMS1;BOP1;BRIX1;BUD23;BYSL;C1D;C1orf131;CD74;CEBPZ;COIL;DCAF13;DDX10;DDX18;DDX27;DDX31;DDX52;DDX56;DHX15;DHX32;DHX37;DIEXF;DIMT1;DKC1;DNTTIP2;EBNA1BP2;EMG1;ESF1;EXOSC1;EXOSC10;EXOSC2;EXOSC3;EXOSC4;EXOSC5;EXOSC7;EXOSC8;EXOSC9;FAU;FBL;FBLL1;FCF1;FTSJ3;GAR1;GCC1;GNL2;GNL3;GNL3L;GTPBP4;HEATR1;IMP3;IMP4;KCTD19;KRI1;KRR1;LOC102724159;LTV1;LYAR;MAK16;MCC;MRNIP;MRPS11;MRPS12;MTREX;NAF1;NAT10;NCOA6;N…	0	92	20
O00567	0.884059	0.96509	0.0077323	0.0771059	-0.0534985	0.0592624	0.0251395	0.0888096	-0.00788245	NOP56	box C/D RNP complex;cytoplasm;fibrillar center;membrane;nucleolus;nucleoplasm;pre-snoRNP complex;small-subunit processome;sno.s.RNA-containing ribonucleoprotein complex;cadherin binding;histone methyltransferase binding;RNA binding;snoRNA binding;ribosomal small subunit biogenesis;rRNA processing;Ribosome biogenesis in eukaryotes	AATF;ASF1B;BMS1;BOP1;BRIX1;BYSL;C1D;C1orf131;CCT2;CCT3;CCT4;CCT5;CCT6A;CCT7;CD74;CEBPZ;DCAF13;DDX10;DDX18;DDX21;DDX27;DDX56;DHX15;DHX37;DIMT1;DKC1;DNTTIP2;DOCK4;DQX1;EBNA1BP2;EMG1;EPRS1;ESF1;EXOSC1;EXOSC10;EXOSC2;EXOSC3;EXOSC4;EXOSC5;EXOSC7;EXOSC8;EXOSC9;FAU;FBL;FBLL1;FCF1;FTSJ3;GAR1;GCC1;GMPS;GNL2;GNL3;GNL3L;GRWD1;GTPBP4;HEATR1;IMP3;IMP4;IPO4;KRR1;LARP7;LOC102724159;LSG1;LSM7;LTV1;LYAR;MCC;MPHOS…	0	281	25
O00571	0.442727	0.76741	-0.0146881	0.0338419	0.00936202	-0.0155911	-0.0233438	0.0100491	-0.00315685	DDX3X	cell leading edge;centrosome;cytoplasm;cytoplasmic stress granule;cytosol;extracellular exosome;extracellular region;ficolin-1-rich granule lumen;lamellipodium;NLRP3 inflammasome complex;nucleoplasm;nucleus;P granule;plasma membrane;secretory granule lumen;ATP binding;ATP hydrolysis activity;cadherin binding;CTPase activity;DNA binding;DNA helicase activity;eukaryotic initiation factor 4E binding…	AGO2;AIM2;ALKBH5;ALYREF;BIRC2;BIRC3;CAPRIN1;CARD8;CASP1;CASP5;CSNK1E;CTNNB1;DDX17;DDX5;DDX58;DDX6;DHX29;DHX33;DHX36;DHX9;EFTUD2;EIF2S1;EIF3B;EIF3G;EIF4A1;EIF4A2;EIF4A3;EIF4E;EIF4G1;EIF4G2;EIF5;FUS;G3BP1;GSDMD;HNRNPA1;HNRNPA2B1;HNRNPC;HNRNPDL;HNRNPH1;HNRNPK;IFIH1;IGF2BP1;IKBKE;KDM5C;KDM5D;KDM6A;LSM1;MAGOH;MAVS;NCBP1;NLRC4;NLRP1;NLRP3;NLRP6;NLRP9;NUP88;NXF1;PABPC1;PATL1;PRPF6;PYCARD;RPS6;SYNCRIP;TB…	0	257	33
O00584	0.931558	0.980722	0.00438947	0.0232078	0.0320838	0.0573561	0.118397	-0.0433917	0.0508108	RNASET2	azurophil granule lumen;endoplasmic reticulum lumen;extracellular exosome;extracellular region;extracellular space;lysosomal lumen;lysosome;mitochondrial intermembrane space;ribonuclease T2 activity;RNA binding;RNA endonuclease activity;RNA nuclease activity;innate immune response;RNA catabolic process	ANG;FGFR1OP;RNASE1;RNASE2;RNASE6	0.001	4	3
O00592	0.797628	0.935891	0.0132818	0.0890129	-0.0610667	0.0435531	0.018651	0.075828	0.0168657	PODXL	apical plasma membrane;centriolar satellite;cytoplasm;extracellular exosome;extracellular space;filopodium;intracellular membrane-bounded organelle;lamellipodium;membrane raft;microvillus membrane;nucleolus;plasma membrane;ruffle;slit diaphragm;cell adhesion;cell migration;epithelial tube formation;negative regulation of cell adhesion;negative regulation of cell-cell adhesion;podocyte development…	ACTN4;CD34;EMCN;EZR;GNE;NPHS1;NPHS2;PDPN;RAB35;RUFY1;SELL;SLC9A3R1;SLC9A3R2;SYNPO;WT1	0	17	5
O00623	0.0209479	0.330734	0.196907	-0.057483	-0.223133	-0.10361	0.0551335	0.108472	0.0428903	PEX12	cytosol;peroxisomal importomer complex;peroxisomal membrane;peroxisome;protein transmembrane transporter activity;ubiquitin ligase activator activity;ubiquitin-protein transferase activity;zinc ion binding;cellular response to reactive oxygen species;peroxisome organization;proteasome-mediated ubiquitin-dependent protein catabolic process;protein import into peroxisome matrix;protein import into …	ABCD1;ABCD3;ACAA1;ACOX1;AGPS;GNPAT;HSD17B4;PEX1;PEX10;PEX11A;PEX11B;PEX11G;PEX13;PEX14;PEX16;PEX19;PEX2;PEX26;PEX3;PEX5;PEX5L;PEX6;PEX7;PHYH;SLC25A17;UBE2D1;UBE2D2;UBE2D3	0.004	2	1
O00625	0.617325	0.857576	0.0180511	-0.0708506	0.0397456	-0.0282889	-0.0147381	-0.00541345	0.0149109	PIR	cytoplasm;cytosol;nuclear body;nucleoplasm;nucleus;metal ion binding;quercetin 2,3-dioxygenase activity;transcription coregulator activity;digestion;monocyte differentiation;transcription by RNA polymerase II	BCL3;CTF1;PIWIL1;PIWIL2;PIWIL4	0	36	7
O00629	0.132022	0.530213	-0.0312305	0.00207409	0.00446627	0.0209787	-0.0526023	-0.0029146	-0.0106556	KPNA4	cytosol;NLS-dependent protein nuclear import complex;nuclear membrane;nuclear pore;nucleoplasm;nucleus;nuclear import signal receptor activity;nuclear localization sequence binding;dopamine secretion;gene expression;NLS-bearing protein import into nucleus;protein import into nucleus	CSE1L;HNRNPK;IPO7;KDM1A;KPNA1;KPNA2;KPNA3;KPNB1;NCBP1;NCBP2;NFKB1;NUP153;NUP50;NUPR1;PHGDH;RAN;RANBP1;RANBP2;RANBP3;RANGAP1;RCC1;RECQL;RELA;SOX2;TNPO1;TP53BP1;TRIM3;XPO1;XPO5	0	103	10
O00716	0.828726	0.946304	-0.00369011	-0.00791761	-0.0231556	0.0246986	-0.0110492	0.00896919	-0.015365	E2F3	chromatin;nucleoplasm;nucleus;RNA polymerase II transcription regulator complex;cis-regulatory region sequence-specific DNA binding;DNA-binding transcription activator activity;DNA-binding transcription activator activity, RNA polymerase II-specific;DNA-binding transcription factor activity;DNA-binding transcription factor activity, RNA polymerase II-specific;protein dimerization activity;RNA pol…	AGO2;CCNA1;CCNA2;CCND1;CCND2;CCND3;CCNE1;CCNE2;CDK2;CDK4;CDK6;CDKN1A;CDKN1B;CDKN1C;CREBBP;E2F1;E2F2;E2F4;E2F5;EZH2;MYBL2;MYC;MYCN;RB1;RBL1;RBL2;RYBP;TFDP1;TFDP2;TFDP3;TFE3;TP53	0	11	6
O00743	0.334542	0.704291	-0.0244737	-0.01564	0.0372588	0.0114447	-0.0203778	-0.0375498	0.01757	PPP6C	cytoplasm;cytosol;mitochondrion;nucleoplasm;metal ion binding;myosin phosphatase activity;protein serine/threonine phosphatase activity;COPII vesicle coating;G1/S transition of mitotic cell cycle;innate immune response;negative regulation of cGAS/STING signaling pathway;protein dephosphorylation	ANKRD28;ANKRD44;ANKRD52;EIF2AK4;hCG_1642624;IGBP1;NFKBIE;PPP2R1A;PPP2R2A;PPP4R2;PPP6R1;PPP6R2;PPP6R3;PRKDC;PTPA;SF3B1;TIPRL;TRIM14	0	54	9
O00746	0.661226	0.87745	-0.0411591	-0.00365738	-0.0472344	0.198453	-0.0769827	0.0633099	0.0377569	NME4	mitochondrial inner membrane;mitochondrial intermembrane space;mitochondrial matrix;mitochondrion;ATP binding;cardiolipin binding;metal ion binding;nucleoside diphosphate kinase activity;CTP biosynthetic process;GTP biosynthetic process;lipid transport;nucleoside metabolic process;phosphorylation;UTP biosynthetic process;Purine metabolism;Pyrimidine metabolism	AK1;AK2;AK3;AK4;AK5;AK6;AK7;AK8;AK9;CANT1;CKMT1A;CMPK1;CMPK2;CTPS1;CTPS2;DCTPP1;DGUOK;DTYMK;DUT;ENPP1;ENPP3;ENTPD2;ENTPD3;ENTPD6;GCH1;GUK1;HDDC3;ITPA;MOCS1;NME1;NME1-NME2;NME2;NME3;NME6;NME7;NT5M;NTPCR;NUDT16;NUDT2;PKLR;PKM;RRM1;RRM2;RRM2B	0	18	5
O00748	0.836	0.947201	0.0240505	0.155093	0.0544403	-0.204947	-0.0083781	0.0285855	0.0565309	CES2	endoplasmic reticulum;endoplasmic reticulum lumen;intracellular membrane-bounded organelle;carboxylesterase activity;carboxylic ester hydrolase activity;methylumbelliferyl-acetate deacetylase activity;catabolic process;prostaglandin metabolic process;xenobiotic metabolic process;Drug metabolism - other enzymes	CDA;CES1;CYP3A4;ESD;GUSB;HAGH;UGT1A1;UGT1A10;UGT1A3;UGT1A4;UGT1A5;UGT1A6;UGT1A7;UGT1A8;UGT1A9;UGT2A1;UGT2A3;UGT2B10;UGT2B11;UGT2B15;UGT2B17;UGT2B28;UGT2B4;UGT2B7	0.01	2	1
O00750	0.627787	0.860943	0.0318934	-0.0468035	0.0138565	-0.0662869	0.0704452	-0.111204	0.0372048	PIK3C2B	cytoplasm;cytosol;endocytic vesicle;endoplasmic reticulum;intracellular membrane-bounded organelle;nucleoplasm;phosphatidylinositol 3-kinase complex;plasma membrane;1-phosphatidylinositol-3-kinase activity;1-phosphatidylinositol-4-phosphate 3-kinase activity;ATP binding;phosphatidylinositol binding;autophagosome organization;cell migration;cellular response to starvation;phosphatidylinositol 3-ki…	CDIPT;EGFR;GRB2;INPP4A;INPP4B;INPP5B;INPP5D;INPP5E;INPP5F;INPPL1;ITSN1;MTM1;MTMR1;MTMR14;MTMR2;MTMR3;MTMR4;MTMR6;OCRL;PI4K2A;PI4K2B;PI4KA;PI4KB;PIK3C2A;PIK3C2G;PIK3C3;PIK3CA;PIK3CB;PIK3R1;PIK3R2;PIK3R3;PIK3R4;PIK3R5;PIK3R6;PIKFYVE;PIP5K1A;PIP5K1B;PIP5K1C;PIP5KL1;PLCE1;PLCG1;PTEN;SNX9;SYNJ1;SYNJ2;TECR	0	62	18
O00754	0.248946	0.64054	0.165997	-0.0967686	-0.276807	-0.0131354	0.0573857	0.191358	-0.137463	MAN2B1	azurophil granule lumen;extracellular exosome;extracellular region;extracellular space;Golgi membrane;intracellular membrane-bounded organelle;lysosomal lumen;lysosome;nucleoplasm;alpha-mannosidase activity;carbohydrate binding;metal ion binding;learning or memory;mannose metabolic process;N-glycan processing;oligosaccharide catabolic process;protein deglycosylation;protein modification process;O…	CD1E;MAN2B2;MAN2C1;MANBA;NAGA	0	52	17
O00762	0.930374	0.980339	0.00521893	-0.058511	-0.121	0.0636576	-0.0590911	-0.0319794	-0.00912652	UBE2C	anaphase-promoting complex;cytosol;nucleoplasm;nucleus;plasma membrane;ubiquitin ligase complex;ATP binding;ubiquitin conjugating enzyme activity;ubiquitin protein ligase activity;ubiquitin-like protein ligase binding;ubiquitin-protein transferase activity;anaphase-promoting complex-dependent catabolic process;cell division;exit from mitosis;free ubiquitin chain polymerization;positive regulation…	ANAPC1;ANAPC10;ANAPC11;ANAPC13;ANAPC15;ANAPC16;ANAPC2;ANAPC4;ANAPC5;ANAPC7;ANLN;ASF1B;ASPM;AURKA;AURKB;BABAM2;BARD1;BCOR;BIRC5;BMI1;BRCA1;BRCA2;BRCC3;BUB1;BUB1B;BUB3;CBX2;CBX4;CBX7;CBX8;CCNA1;CCNA2;CCNB1;CCNB2;CCNL2;CDC16;CDC20;CDC20B;CDC23;CDC25C;CDC26;CDC27;CDC45;CDC6;CDCA3;CDCA5;CDCA8;CDK1;CDK2;CDKN3;CDT1;CENPA;CENPE;CENPF;CEP55;CKS1B;CKS2;CUL7;DLGAP5;ESPL1;FBXO5;FOXM1;FZR1;GINS1;GTSE1;HJURP;H…	0	44	11
O00763	0.328108	0.70003	0.223164	0.144975	-0.0437542	-0.39169	-0.0444802	0.368674	0.0548301	ACACB	cytosol;mitochondrial fatty acid beta-oxidation multienzyme complex;mitochondrial outer membrane;mitochondrion;nucleus;acetyl-CoA carboxylase activity;ATP binding;biotin binding;identical protein binding;metal ion binding;acetyl-CoA metabolic process;energy homeostasis;fatty acid biosynthetic process;fatty acid oxidation;glucose import;intracellular aspartate homeostasis;intracellular glutamate h…	ACACA;ACAT1;ACAT2;ACLY;ACOT12;ACOX1;ACSF3;ACSL1;ACSL3;ACSS1;ACSS2;ALDH18A1;ALDH6A1;ASS1;CPT1A;CPT1B;CPT1C;CS;DLAT;EHHADH;FASN;GART;GATB;HADHB;HLCS;MCAT;MCCC2;MLYCD;OXSM;PC;PCCB;PPAT;PRKAA1;PRKAA2;PRKAB1;PRKAB2;PRKAG1;PRKAG2;PRKAG3;SCARB1;SCD;SP1;SREBF1;SUCLA2;SUCLG1;SUCLG2	0	76	1
O00764	0.257668	0.64692	0.164151	-0.0544448	-0.305219	0.104933	0.00994028	0.102793	0.124989	PDXK	cytosol;extracellular exosome;extracellular region;nucleoplasm;nucleus;secretory granule lumen;specific granule lumen;ATP binding;lithium ion binding;magnesium ion binding;potassium ion binding;protein homodimerization activity;pyridoxal kinase activity;pyridoxal phosphate binding;sodium ion binding;zinc ion binding;phosphorylation;pyridoxal 5'-phosphate salvage;pyridoxal metabolic process;pyrido…	AOX1;DBP;FDX1;FDX2;PCNA;PDXP;PHOSPHO2;PLPBP;PNPO;RRP1B;TEF;TP53RK	0	31	9
O00767	0.0115883	0.302212	0.150454	-0.161573	-0.206422	-0.141682	-0.0571358	0.0357984	-0.036978	SCD	endoplasmic reticulum;endoplasmic reticulum membrane;membrane;nucleolus;iron ion binding;oxidoreductase activity;palmitoyl-CoA 9-desaturase activity;stearoyl-CoA 9-desaturase activity;monounsaturated fatty acid biosynthetic process;positive regulation of cold-induced thermogenesis;response to fatty acid;unsaturated fatty acid biosynthetic process;Biosynthesis of unsaturated fatty acids;PPAR signa…	ACACA;ACACB;ACLY;ACOX1;ACOX3;CPT1A;CYB5A;CYB5B;CYB5R1;CYB5R2;CYB5R3;CYB5R4;CYB5RL;DGAT1;DGAT2;ELOVL5;ELOVL6;FADS1;FADS2;FADS3;FASN;G6PC;GPAM;HACD1;HACD2;HACD3;HACD4;HMGCR;HMGCS1;HSD17B12;INS;LEP;MLXIPL;NR1H3;PCK1;PPARA;PPARG;SCARB1;SCD5;SREBF1;SREBF2;TECR	0	30	7
O14490	0.758634	0.920935	-0.00198378	-0.0568655	-0.0578919	-0.0534711	-0.0463019	-0.0638685	-0.0640095	DLGAP1	glutamatergic synapse;plasma membrane;postsynaptic density;postsynaptic specialization;molecular adaptor activity;protein-containing complex binding;chemical synaptic transmission	CACNG2;CAMK2A;CTTN;DLG1;DLG2;DLG3;DLG4;DLGAP2;DLGAP3;DYNLL1;GRIA1;GRIA2;GRIN2A;GRIN2B;GRM1;GRM5;GUK1;HCLS1;HOMER1;HOMER2;HOMER3;INA;KCNA4;MAGI2;NLGN1;NLGN2;NLGN3;NLGN4X;NLGN4Y;NRXN1;NRXN2;SHANK1;SHANK2;SHANK3;SYNGAP1;TANC1	0.031	2	1
O14497	0.209319	0.601378	-0.0424116	0.0727973	0.0276542	0.03441	-0.0428478	0.041895	0.00857961	ARID1A	bBAF complex;brahma complex;chromatin;nBAF complex;npBAF complex;nucleoplasm;nucleus;SWI/SNF complex;DNA binding;nuclear receptor binding;nucleosome binding;transcription coactivator activity;androgen receptor signaling pathway;chromatin remodeling;glucocorticoid receptor signaling pathway;intracellular estrogen receptor signaling pathway;nervous system development;nucleosome disassembly;positive…	ACTB;ACTG1;ACTL6A;ACTL6B;ADNP;ARID1B;ARID2;ATRX;BANF1;BAZ1B;BCL11A;BCL11B;BCL6;BCL7A;BCL7B;BCL7C;BICRA;BICRAL;BRAF;BRCA1;BRD4;BRD7;BRD9;CCND1;CDK4;CDKN2A;CHD4;CREBBP;DNMT3A;DPF1;DPF2;DPF3;EP300;EZH2;FUS;H3-3A;H3-3A;H4-16;H4-16;H4C1;H4C11;H4C12;H4C13;H4C14;H4C15;H4C2;H4C3;H4C4;H4C5;H4C8;H4C9;HDAC1;HIST1H2BO;HIST2H2AB;KDM3A;KDM3B;KMT2C;KMT2D;KRAS;MSH2;MSH6;NCR1;NR3C1;PBRM1;PGR;PHF10;PIK3CA;PPARG;PP…	0	199	46
O14512	0.849525	0.953613	-0.0173161	-0.114143	-0.0184357	0.135372	-0.00764951	-0.098652	0.0571467	SOCS7	cytosol;nucleus;phosphatidylinositol 3-kinase complex;plasma membrane;1-phosphatidylinositol-3-kinase regulator activity;SH3 domain binding;intracellular signal transduction;negative regulation of signal transduction;phosphatidylinositol phosphate biosynthetic process;protein ubiquitination;Jak-STAT signaling pathway	CUL5;ELOB;ELOC;IRS4;IRS4;JAK1;JAK2;JAK3;NCK1;RNF7;SEPTIN6;SEPTIN7;SOCS3;STAT1;STAT3;STAT5A;STAT5B;TYK2	0.11	2	1
O14514	0.37768	0.725368	0.242176	-0.36662	0.23092	-0.228129	0.329549	-0.203866	0.237016	ADGRB1	cell-cell junction;dendrite;dendritic spine;extracellular space;focal adhesion;membrane;perinuclear region of cytoplasm;phagocytic cup;plasma membrane;postsynaptic density;G protein-coupled receptor activity;lipopolysaccharide binding;PDZ domain binding;phosphatidylserine binding;adenylate cyclase-activating G protein-coupled receptor signaling pathway;apoptotic cell clearance;axonogenesis;cell a…	BAIAP2;BAIAP3;CRK;DOCK1;ELMO1;ELMO2;GULP1;IFT122;MAGI1;RANBP2;RTN4R;STAB2;TIMD4	0.104	1	1
O14519	0.341318	0.708365	0.174104	-0.183714	-0.384917	0.160002	0.0527848	0.0753763	-0.0144774	CDK2AP1	chromatin;cytoplasm;cytosol;nucleoplasm;nucleus;NuRD complex;perinuclear region of cytoplasm;DNA polymerase binding;cell cycle;DNA-templated DNA replication;positive regulation of protein phosphorylation;regulation of transcription by RNA polymerase II	CHD3;CHD4;CHD5;GATAD2A;GATAD2B;HDAC1;HDAC2;MBD2;MBD3;MBD3L1;MTA1;MTA2;MTA3;RBBP4;RBBP7;ST20;ZNF219	0.001	9	2
O14521	0.105204	0.495609	0.329866	-0.270478	-0.221843	-0.0853302	0.321617	-0.155505	0.245836	SDHD	mitochondrial envelope;mitochondrial inner membrane;mitochondrial respiratory chain complex II, succinate dehydrogenase complex .ubiquinone.;mitochondrion;electron transfer activity;heme binding;metal ion binding;succinate dehydrogenase .quinone. activity;ubiquinone binding;cellular response to hypoxia;mitochondrial electron transport, succinate to ubiquinone;proton motive force-driven mitochondr…	ASL;ATP5F1A;ATP5F1C;ATP5ME;ATP5PB;ATP5PD;ATP5PO;C1orf198;COX4I1;COX4I2;COX5A;COX5B;CYC1;CYCS;DLST;ENSP00000497305;F5H5T6;FAH;FAHD1;FH;GLO1;GOT1;GOT1L1;GOT2;GPT;GPT2;H7C0C1;HTT;KIF1B;MCEE;MDH2;MT-CYB;NDUFA12;NDUFA2;NDUFA5;NDUFA6;NDUFA8;NDUFA9;NDUFB10;NDUFB11;NDUFB4;NDUFB5;NDUFB6;NDUFB7;NDUFB8;NDUFB9;NDUFS1;NDUFS2;NDUFS3;NDUFS4;NDUFS6;NDUFS7;NDUFS8;NDUFV2;NF1;NFU1;PDGFRA;RET;SDHA;SDHAF1;SDHAF2;SDHA…	0.084	2	1
O14524	0.619819	0.857937	-0.0319023	-0.0788503	0.0401886	0.00420248	0.0444927	-0.0545705	-0.120088	NEMP1	nuclear envelope;nuclear inner membrane;erythrocyte enucleation;erythrocyte maturation;nuclear membrane organization	RAN;RANBP2;RANGAP1;RGPD2;UBE2I	0	19	6
O14525	0.359212	0.718153	-0.155975	0.41726	0.0130519	0.155693	-0.0577562	0.225967	-0.0501298	ASTN1	clathrin-coated vesicle;endosome;external side of plasma membrane;perikaryon;locomotory behavior;neuron cell-cell adhesion;neuron migration		0.018	2	1
O14529	0.192616	0.58935	0.130859	0.105756	-0.00128886	-0.175026	0.131495	0.0739356	0.116587	CUX2	chromatin;extracellular exosome;nucleus;DNA-binding transcription factor activity, RNA polymerase II-specific;DNA-binding transcription repressor activity, RNA polymerase II-specific;RNA polymerase II cis-regulatory region sequence-specific DNA binding;RNA polymerase II transcription regulatory region sequence-specific DNA binding;sequence-specific DNA binding;sequence-specific double-stranded DN…	FEZF2;PHETA1	0	9	4
O14530	0.112198	0.505208	0.188559	-0.152243	-0.145791	-0.0831765	0.130168	-0.117376	0.171673	TXNDC9	centrosome;cytoplasm;cytosol;midbody;nucleus;cadherin binding;microtubule cytoskeleton organization	BECN1;CCT2;CCT3;CCT7;DDX1;ESR1;FBXW4;HSPA14;HTT;INSR;KRT17;SFN;TCP1;TP53;TUBA1B;TUBAL3;TXN;WDR86;YWHAB;YWHAE;YWHAG;YWHAH;YWHAQ;YWHAZ	0	29	7
O14531	0.116161	0.509392	-0.0358286	-0.010882	0.0204503	0.0293038	-0.0153046	-0.0484333	-0.00487583	DPYSL4	cytosol;filamin binding;hydrolase activity, acting on carbon-nitrogen .but not peptide. bonds, in cyclic amides;nervous system development	DHODH;DPYD;DPYSL2;DPYSL3;DPYSL5;UMPS	0	88	22
O14544	0.0708199	0.443872	0.180509	-0.213181	0.0349802	-0.125794	0.0847825	0.0544155	0.0983335	SOCS6	cytoplasm;cytosol;immunological synapse;phosphatidylinositol 3-kinase complex;1-phosphatidylinositol-3-kinase regulator activity;defense response;intracellular signal transduction;negative regulation of signal transduction;negative regulation of T cell activation;phosphatidylinositol phosphate biosynthetic process;proteasomal protein catabolic process;protein ubiquitination;receptor signaling pat…	CUL5;DSC2;DSC3;EGFR;ELOB;ELOC;JAK1;JAK2;JAK3;KIT;KLHL1;PGAM5;PIK3R1;PIK3R2;PIK3R3;RNF7;SOCS1;SOCS2;SOCS5;STAT1;STAT3;STAT5A;STAT5B;TYK2	0.001	2	2
O14545	0.435068	0.76251	0.0715715	-0.100232	0.0110461	0.0445064	-0.0178408	-0.00881255	0.196688	TRAFD1	mitochondrion;metal ion binding;negative regulation of innate immune response	NGLY1;TRAF6	0	15	6
O14548	0.166474	0.566441	-0.132479	0.12966	0.00615578	0.183728	-0.089778	0.0903008	-0.0784162	COX7A2L	mitochondrial inner membrane;mitochondrial respirasome;mitochondrial respiratory chain complex IV;mitochondrion;nucleolus;cytochrome-c oxidase activity;mitochondrial electron transport, cytochrome c to oxygen;mitochondrial respirasome assembly;regulation of oxidative phosphorylation;Oxidative phosphorylation;Cardiac muscle contraction;Alzheimer's disease;Parkinson's disease;Huntington's disease	COX4I1;COX4I2;COX5A;COX5B;COX6A1;COX6A2;COX6B1;COX6C;COX7A1;COX7A2;COX7B;COX7B2;COX7C;COX8A;CYC1;EBAG9;GRIN2D;LRPPRC;MT-CO1;MT-CO2;MT-CO3;MT-CYB;NDUFA4;NDUFS4;NDUFS5;TIMMDC1;UQCR10;UQCR11;UQCRB;UQCRC1;UQCRC2;UQCRFS1;UQCRH;UQCRQ	0	11	4
O14556	0.98699	0.996463	0.0235065	0.165583	-0.994952	2.6243	-0.298544	-0.125501	2.28949	GAPDHS	cytosol;nucleus;glyceraldehyde-3-phosphate dehydrogenase .NAD.. .phosphorylating. activity;NAD binding;NADP binding;flagellated sperm motility;glucose metabolic process;glycolytic process;positive regulation of glycolytic process;Glycolysis / Gluconeogenesis	ALDOA;ALDOA;ALDOB;ALDOC;BPGM;CCT8;DERA;ENO1;ENO2;ENO3;ENO4;FDFT1;G6PD;GAPDH;GLYCTK;GPI;GRHPR;H6PD;LDHC;MYCBPAP;PGK1;PGK2;PSPH;RNASEH1;SHMT2;TALDO1;TCP1;TKT;TKTL1;TKTL2;TPI1	0	10	1
O14561	0.0232343	0.346335	-0.0529966	0.0439381	0.0524663	0.0764836	-0.0176927	0.0158121	0.0157788	NDUFAB1	iron-sulfur cluster assembly complex;mitochondrial inner membrane;mitochondrial matrix;mitochondrial membrane;mitochondrial respiratory chain complex I;mitochondrion;nucleoplasm;acyl binding;acyl carrier activity;calcium ion binding;fatty acid binding;mitochondrial large ribosomal subunit binding;.2Fe-2S. cluster assembly;aerobic respiration;fatty acid biosynthetic process;iron-sulfur cluster ass…	AASDH;AASDHPPT;ACAD9;ACSF2;ATP5F1A;ATP5F1C;ATP5F1D;ATP5MC1;ATP5MC3;ATP5MG;ATP5PB;ATP5PD;ATP5PF;ATP5PO;BLVRB;BOLA3;C12orf65;CCDC13;COX4I1;COX5A;COX5B;COX6A2;COX6B1;COX6C;COX7A1;COX7A2;COX7B;COX7C;CYC1;DDX28;DLAT;E7ENQ6;ENSP00000496982;ENSP00000497305;ENSP00000498408;ESD;ETFA;ETFB;ETFRF1;FASN;FDX1;FDX2;FOXRED1;FXN;GADD45GIP1;GCSH;GTPBP10;GTPBP3;GTPBP6;GTPBP8;HHAT;HHATL;HSPE1;IL1R1;IL1RL2;ISCU;K7EMT…	0	78	3
O14562	0.102751	0.493338	-0.049854	-0.00702102	0.02347	0.00218036	-0.073428	-0.0564733	-0.00103145	UBFD1	cadherin binding;RNA binding	ADRM1;CSF3;PSMC1;PSMC2;PSMC3;PSMC4;PSMC5;PSMD1;PSMD11;PSMD12;PSMD13;PSMD2;PSMD3;PSMD4;PSMD6;PSMD7;PSMD8	0	47	8
O14576	0.583162	0.839417	-0.0318552	-0.0248471	0.0925684	-0.0595377	0.000891998	-0.0833184	-0.00495575	DYNC1I1	cytoplasm;cytoplasmic dynein complex;cytoplasmic ribonucleoprotein granule;cytosol;kinetochore;microtubule;nucleus;perinuclear region of cytoplasm;recycling endosome;spindle pole;vesicle;cytoskeletal motor activity;dynein heavy chain binding;dynein light chain binding;microtubule binding;microtubule motor activity;spectrin binding;transport along microtubule;vesicle transport along microtubule;Ph…	BICD1;BICD2;DCTN1;DCTN2;DYNC1H1;DYNC1I2;DYNC1LI1;DYNC1LI2;DYNC2H1;DYNC2LI1;DYNLL1;DYNLL2;DYNLRB1;DYNLRB2;DYNLT1;DYNLT3;NDEL1;NUDC;NUDCD3;PAFAH1B1;RAB7A;RAB7B;RILP;SNX4;TCTE3;TCTEX1D1;TCTEX1D2;TCTEX1D4;TPR;TUBA1A;TUBA1B;TUBA1C;TUBA3C;TUBA3E;TUBA4A;TUBA8;TUBAL3;TUBB;TUBB1;TUBB2A;TUBB2B;TUBB3;TUBB4A;TUBB4B;TUBB6;TUBB8;WDR34;WDR60	0	27	10
O14578	0.402692	0.743242	-0.0276984	0.0421961	-0.0179518	0.0208665	-0.0482018	0.032588	-0.0223707	CIT	actin cytoskeleton;cytosol;membrane;ATP binding;metal ion binding;PDZ domain binding;protein kinase binding;protein serine kinase activity;protein serine/threonine kinase activity;protein serine/threonine kinase inhibitor activity;scaffold protein binding;SH3 domain binding;transcription coactivator binding;actomyosin structure organization;generation of neurons;mitotic cell cycle;mitotic cytokin…	ANLN;ASPM;CDKN1B;KIF14;KIF20A;KIF23;KIF4A;PRC1;RHOA;RHOB;RHOC	0	117	47
O14579	0.226336	0.616121	0.0346059	-0.0653857	-0.0162592	-0.0270963	0.0342781	-0.00834394	-0.0308577	COPE	COPI vesicle coat;cytosol;endoplasmic reticulum membrane;Golgi apparatus;Golgi membrane;nucleoplasm;transport vesicle;structural molecule activity;endoplasmic reticulum to Golgi vesicle-mediated transport;intra-Golgi vesicle-mediated transport;protein localization to axon;protein transport;retrograde vesicle-mediated transport, Golgi to endoplasmic reticulum	ARCN1;ARF1;ARF4;ARF5;ARFGAP1;ARFGAP2;BET1;COPA;COPB1;COPB2;COPG1;COPG2;COPZ1;COPZ2;DIPK2A;GOSR1;GOSR2;KDELR1;PRR15L;SCYL1;SEC13;STX5;TMED10;TMED3;TMED7;YKT6;ZW10	0	66	9
O14581	0.765653	0.923841	0.0733818	-0.352942	-0.257504	0.229974	-0.168848	0.22999	-0.221468	OR7A17	plasma membrane;G protein-coupled receptor activity;olfactory receptor activity;signal transduction;Olfactory transduction		0.082	1	1
O14593	0.997414	0.998802	-0.000263712	0.0226702	0.0295306	-0.0767331	-0.144953	0.0661038	0.053526	RFXANK	cytosol;intercellular bridge;nucleoplasm;nucleus;RNA polymerase II transcription regulator complex;DNA binding;histone deacetylase binding;positive regulation of MHC class II biosynthetic process;positive regulation of transcription by RNA polymerase II;Ras protein signal transduction;regulation of transcription by RNA polymerase II;Antigen processing and presentation;ko05152;Primary immunodefici…	CIITA;CREB1;HDAC4;MEF2B;NCAN;NFYA;NFYC;NLRC5;RFX1;RFX5;RFX7;RFXAP	0	9	3
O14594	0.890745	0.968264	-0.0131244	0.148525	0.212337	-0.0504399	0.0771234	0.169207	0.0247182	NCAN	extracellular region;extracellular space;Golgi lumen;lysosomal lumen;perineuronal net;synapse;calcium ion binding;carbohydrate binding;hyaluronic acid binding;cell adhesion;central nervous system development;glial cell differentiation;positive regulation of neuroblast proliferation;skeletal system development	ACAN;BCAN;CNTN2;CSPG5;GPC1;L1CAM;MEF2B;NCAM1;PNPLA3;PTPRZ1;RFXANK;SDC3;TM6SF2;TNR;VCAN	0.023	1	1
O14607	0.379765	0.726495	0.107809	0.0505356	-0.130972	-0.313017	0.0180168	-0.0828597	-0.005184	UTY	MLL3/4 complex;nucleoplasm;chromatin DNA binding;histone demethylase activity;histone H3K27me2/H3K27me3 demethylase activity;metal ion binding;RNA polymerase II cis-regulatory region sequence-specific DNA binding;heart development;regulation of gene expression	AMELY;ASH2L;ATP5F1A;ATP5F1C;ATP5F1D;ATP5MC1;ATP5MC2;ATP5MC3;ATP5PB;ATP5PD;ATP5PO;ATP6V0B;ATP6V0C;BPY2;BPY2B;BPY2C;CDY1;DAZ1;DAZ2;DAZ2;DDX3X;DDX3Y;EIF1AY;EIF2S3;H3-2;H3-3A;H3C1;H3F3C;H7C0C1;HIST2H3A;HIST3H3;HSP90AA1;HSP90AB1;KDM5C;KDM5D;KDM6A;KMT2C;KMT2D;MT-ATP6;NCOA6;NLGN4Y;PRKY;RBBP5;RBMY1A1;RBMY1D;RBMY1F;RPS4Y1;RPS4Y2;SETD2;SRY;TBL1Y;TMSB4Y;TUFM;USP9Y;WDR5;ZFX;ZFY	0	13	1
O14613	0.0987725	0.487856	0.0928589	0.000364845	-0.0606154	-0.0932955	0.0897919	-0.0228473	0.0580861	CDC42EP2	cytoplasm;cytoskeleton;cytosol;endomembrane system;membrane;microtubule cytoskeleton;phagocytic vesicle;plasma membrane;GTPase activator activity;opioid peptide activity;small GTPase binding;actin cytoskeleton organization;actin filament organization;cellular response to type II interferon;positive regulation of actin filament polymerization;positive regulation of protein-containing complex assem…	ARHGAP26;CDC42;CDC42EP5;RHOQ;SEPTIN7	0	9	2
O14617	0.371887	0.723486	-0.0521205	-0.0700224	-0.00145545	0.0961978	-0.018657	-0.0813633	-0.0316212	AP3D1	AP-3 adaptor complex;axon cytoplasm;early endosome;endosome membrane;glutamatergic synapse;Golgi apparatus;Golgi membrane;lysosomal membrane;membrane;postsynapse;presynaptic endosome;terminal bouton;anterograde axonal transport;anterograde synaptic vesicle transport;antigen processing and presentation, exogenous lipid antigen via MHC class Ib;clathrin-coated vesicle cargo loading, AP-3-mediated;e…	AGO3;AP1B1;AP1G1;AP1M1;AP1M2;AP1S1;AP1S2;AP1S3;AP2A1;AP2B1;AP2M1;AP2S1;AP3B1;AP3B2;AP3M1;AP3M2;AP3S1;AP3S2;AP4B1;AP4E1;AP4M1;AP4S1;AP5M1;ARPIN;C15orf38-AP3S2;HPS3;HPS5;SLC30A3;VAMP7;VPS39;VPS41	0	136	39
O14618	0.502171	0.800274	-0.0248493	0.000234488	0.037309	-0.0734907	-0.0434977	-0.0475958	-0.0194016	CCS	cytoplasm;cytosol;nucleus;cadherin binding;copper ion binding;protein-disulfide reductase activity;superoxide dismutase copper chaperone activity;cellular response to oxidative stress;protein maturation by copper ion transfer;removal of superoxide radicals;superoxide metabolic process;Amyotrophic lateral sclerosis .ALS.	ATOX1;ATP7A;ATP7B;COX17;SLC31A1;SLC31A2;SOD1;SOD3	0	33	9
O14639	0.199997	0.596006	-0.0313136	-0.022767	-0.00416131	0.0384839	-0.00881104	-0.0346921	-0.038882	ABLIM1	actin cytoskeleton;cytoplasm;lamellipodium;stress fiber;actin binding;actin filament binding;metal ion binding;animal organ morphogenesis;cilium assembly;cytoskeleton organization;lamellipodium assembly;visual perception;Axon guidance	ABLIM3;ABRA;CDC42;RAC2;RAC3	0	45	12
O14640	0.873723	0.961621	-0.00500557	-0.0333854	0.0542152	-0.0169219	0.0198234	-0.00934209	-0.0215901	DVL1	clathrin-coated vesicle;cytoplasmic vesicle;cytosol;dendritic spine;glutamatergic synapse;growth cone;lateral plasma membrane;microtubule;neuron projection;neuronal cell body;neuronal dense core vesicle;postsynaptic density;presynapse;Schaffer collateral - CA1 synapse;synapse;Wnt signalosome;beta-catenin binding;enzyme binding;frizzled binding;identical protein binding;protein kinase binding;smal…	ADAR;AKT1;AMER1;ANKRD6;APC;APC2;AXIN1;AXIN2;BAMBI;BTRC;CCDC88C;CELSR1;CSNK1A1;CSNK1D;CSNK1E;CSNK2A1;CSNK2A2;CSNK2A3;CSNK2B;CTNNB1;CXXC4;CXXC5;DAAM1;DAAM2;DACT1;DIXDC1;DKK2;DVL2;DVL3;FRAT1;FRAT2;FZD1;FZD10;FZD2;FZD3;FZD4;FZD5;FZD6;FZD7;FZD8;FZD9;GNAQ;GSK3B;HECW1;HNF4A;HSPA4;INVS;IQGAP1;JUN;KLHL12;LEF1;LRP5;LRP6;LRRFIP2;LRRK2;MAPK8;MUSK;NKD1;NKD2;NOTCH1;NOTCH2;NOTCH3;NOTCH4;NXN;NXNL2;PRICKLE1;PRICK…	0	27	8
O14641	0.239734	0.629321	0.265091	-0.0270215	0.00428328	-0.230178	0.00536214	0.00122219	0.535773	DVL2	aggresome;apical part of cell;clathrin-coated endocytic vesicle;cytoplasm;cytoplasmic vesicle;cytosol;lateral plasma membrane;nuclear body;nucleoplasm;nucleus;frizzled binding;identical protein binding;protein domain specific binding;protein kinase binding;protein self-association;protein-macromolecule adaptor activity;small GTPase binding;canonical Wnt signaling pathway;cochlea morphogenesis;con…	ADAR;AMOT;AP2M1;APC;APC2;ARRB1;ARRB2;AXIN1;AXIN2;BAMBI;CCDC88C;CELSR1;CSNK1A1;CSNK1D;CSNK1E;CSNK2A1;CSNK2A2;CSNK2A3;CSNK2B;CTNNB1;CUL3;CXXC4;DAAM1;DAAM2;DAB2;DACT1;DVL1;DVL3;FRAT1;FRAT2;FZD1;FZD10;FZD2;FZD3;FZD4;FZD5;FZD6;FZD7;FZD8;FZD9;GNAQ;GSK3B;INVS;ITCH;KLHL12;LRP5;LRP6;LRRK2;NKD1;NKD2;NOTCH1;NOTCH2;NOTCH3;NOTCH4;NXN;PARD6A;PLK1;PRICKLE1;PRICKLE2;PRICKLE3;PRICKLE4;RHOA;RNF43;SENP2;SFRP1;SMURF…	0	44	10
O14646	0.336583	0.705468	0.0183152	0.0019689	-0.0103143	0.0147946	0.0288624	0.0414637	-0.00893146	CHD1	chromatin;cytoplasm;nuclear chromosome;nucleoplasm;nucleus;ATP binding;ATP hydrolysis activity;ATP-dependent chromatin remodeler activity;chromatin binding;DNA binding;helicase activity;histone binding;methylated histone binding;chromatin remodeling;nucleosome organization;positive regulation by host of viral transcription;regulation of transcription by RNA polymerase II	BAZ1A;BPTF;CDC73;CHD3;CHD6;CHD7;CHD8;CHD9;CSNK2A1;CTR9;H2AFV;H2AZ1;H3-2;H3-3A;H3-3A;H3C1;H3C1;H3C10;H3C11;H3C14;H3C15;H3C2;H3C3;H3C4;H3C6;H3C7;H3C8;H3F3C;H4-16;HIST2H2AA3;HIST2H2AC;HIST2H2BE;HIST2H3A;HIST3H3;KAT2A;KAT2B;KDM1A;MORF4L1;PAF1;POLR2C;RTF1;SETD2;SGF29;SSRP1;SUPT16H;SUPT5H;SUPT6H	0	136	32
O14647	0.0863067	0.472912	-0.039157	0.0559381	0.0172931	0.0251164	-0.0173809	0.0188565	-0.0205989	CHD2	chromatin;nucleus;ATP binding;ATP hydrolysis activity;ATP-dependent chromatin remodeler activity;chromatin binding;DNA binding;helicase activity;histone binding;RNA binding;RNA polymerase II cis-regulatory region sequence-specific DNA binding;DNA damage response;gene expression;hematopoietic stem cell differentiation;muscle organ development;nucleosome organization;regulation of transcription by …	LEO1	0	104	26
O14653	0.0572627	0.424998	-0.101731	0.01193	0.0635536	0.0554908	0.00498698	-0.0634641	-0.115742	GOSR2	cytosol;endoplasmic reticulum membrane;endoplasmic reticulum-Golgi intermediate compartment membrane;ER to Golgi transport vesicle membrane;Golgi apparatus;Golgi membrane;late endosome membrane;membrane;nucleoplasm;SNARE complex;SNAP receptor activity;SNARE binding;intra-Golgi vesicle-mediated transport;protein transport;vesicle fusion;SNARE interactions in vesicular transport	ARF1;BET1;BET1L;BNIP1;COG1;COG2;COG3;COG4;COG5;COG6;COG7;COG8;COPB1;COPB2;COPE;COPG1;CPLX1;CPLX2;GOLGA2;GOLGB1;GOSR1;LMAN1;NAPA;NSF;PREB;RAB1A;RAB1B;SCFD1;SEC13;SEC22A;SEC22B;SEC22C;SEC23A;SEC24A;SEC24B;SEC24C;SEC24D;SNAP23;SNAP25;SNAP29;SNAP47;SNX4;STX10;STX12;STX16;STX17;STX18;STX19;STX1A;STX4;STX5;STX6;STX7;STX8;USE1;USO1;VAMP2;VAMP3;VAMP4;VAMP7;VAMP8;VTI1A;VTI1B;XBP1;YKT6	0	22	7
O14656	0.145975	0.548682	0.0589331	0.00359926	-0.0566659	-0.03415	-0.0211473	0.073576	0.0371539	TOR1A	cytoplasmic vesicle membrane;cytoskeleton;cytosol;endoplasmic reticulum;endoplasmic reticulum lumen;endoplasmic reticulum membrane;extracellular exosome;growth cone;intracellular membrane-bounded organelle;membrane;nuclear envelope;nuclear membrane;secretory granule;synaptic vesicle;ATP binding;ATP hydrolysis activity;ATP-dependent protein folding chaperone;cytoskeletal protein binding;identical …	ANO3;ATP1A3;CANX;CLPB;DELE1;GCH1;GNAL;HLA-B;HLA-DMA;HLA-DQA1;HLA-DQB1;HLA-DRB1;HPCA;MYO9B;NUDT10;SGCE;SNCA;SYNE3;TGM2;THAP1;TNFRSF10A;TNFRSF25;TOR1AIP1;TOR1AIP2;TOR1B;TUBB4A;WDR11	0	21	8
O14657	0.365753	0.721182	0.0466564	0.063904	-0.0754949	0.0486217	0.0645521	0.0766938	0.0357541	TOR1B	endoplasmic reticulum;endoplasmic reticulum lumen;extracellular exosome;nuclear envelope;nuclear membrane;ATP binding;ATP hydrolysis activity;identical protein binding;kinesin binding;chaperone cofactor-dependent protein refolding;endoplasmic reticulum organization;nuclear membrane organization;protein localization to nucleus;response to unfolded protein	DYNLT1;HLA-DPB1;HLA-DQA1;HLA-DQB1;TNFRSF10A;TNFRSF25;TOR1A;TOR1AIP2	0	9	4
O14662	0.398589	0.741371	0.0260422	-0.000568321	-0.0423891	-0.0138599	0.0522264	-0.0327536	0.0018365	STX16	cytoplasm;cytosol;endomembrane system;focal adhesion;Golgi apparatus;Golgi cisterna;Golgi membrane;intracellular membrane-bounded organelle;membrane;perinuclear region of cytoplasm;SNARE complex;synaptic vesicle membrane;trans-Golgi network;trans-Golgi network membrane;SNAP receptor activity;SNARE binding;syntaxin binding;endocytic recycling;intracellular protein transport;retrograde transport, e…	ARL1;BET1;BET1L;BNIP1;COG1;COG2;COG3;COG4;COG5;COG6;COG7;COG8;CPLX1;CPLX2;GCC1;GCC2;GHRH;GNAS;GOLGA1;GOSR1;GOSR2;NAPA;NAPB;NAPG;NPEPL1;NSF;PTH;RAB6A;SCFD1;SEC22B;SNAP23;SNAP25;SNAP29;SNAP47;SNX4;STX10;STX11;STX12;STX17;STX18;STX19;STX1A;STX1B;STX2;STX3;STX4;STX5;STX6;STX7;STX8;TGOLN2;TSNARE1;USE1;VAMP1;VAMP2;VAMP3;VAMP4;VAMP5;VAMP7;VAMP8;VPS45;VPS51;VPS52;VPS53;VPS54;VTI1A;VTI1B;YKT6	0	35	9
O14672	0.468688	0.782943	-0.0542659	0.0565963	-0.0695127	0.0916838	-0.0809759	0.065733	-0.0687876	ADAM10	adherens junction;axon;cell surface;clathrin-coated vesicle;cytoplasm;dendrite;endoplasmic reticulum lumen;extracellular exosome;focal adhesion;glutamatergic synapse;Golgi apparatus;Golgi membrane;Golgi-associated vesicle;intracellular membrane-bounded organelle;membrane;nucleus;perinuclear endoplasmic reticulum;plasma membrane;pore complex;postsynaptic density;specific granule membrane;synaptic …	ADAM17;AFDN;APH1A;APOE;APP;BACE1;BAK1;BAX;BCL2;C5;C6;C7;C8A;C8B;C9;CD34;CD81;CD9;CDH1;CX3CL1;CXCL16;DLG1;DLL1;DLL4;EFNA1;EFNA2;EFNA3;EFNA5;EGF;EPHA1;EPHA3;EPHA4;HBEGF;JAG1;JAG2;KL;NCSTN;NOTCH1;NOTCH2;PDZD11;PLEKHA7;PPIF;PSEN1;PSEN2;PSENEN;SLC25A31;SLC25A4;SLC25A5;SPG7;TSPAN12;TSPAN14;TSPAN15;TSPAN17;TSPAN18;TSPAN33;TSPAN5;VDAC1	0	26	9
O14681	0.0266043	0.361221	0.171159	0.00751926	-0.134125	-0.0281222	0.120962	0.164201	0.073587	EI24	cytosol;endoplasmic reticulum;endoplasmic reticulum membrane;Golgi apparatus;membrane;nuclear membrane;importin-alpha family protein binding;apoptotic process;macroautophagy;negative regulation of cell growth;p53 signaling pathway	EPG5;TP53I3	0	10	4
O14682	0.197786	0.593896	-0.0639277	0.0702674	-0.00842141	0.0948899	0.0166832	0.0145899	-0.0663205	ENC1	chromatin;Cul3-RING ubiquitin ligase complex;cytoplasm;cytoskeleton;neuronal cell body;nuclear matrix;nucleoplasm;nucleus;actin binding;negative regulation of translation;nervous system development;positive regulation of neuron projection development;proteasomal ubiquitin-independent protein catabolic process;protein ubiquitination	CUL3;GAN;GLMN;HEXB;KBTBD6;KBTBD7;KBTBD8;KCTD10;KCTD13;KCTD17;KEAP1;KLHL12;KLHL13;KLHL2;KLHL20;KLHL21;KLHL22;KLHL24;KLHL25;KLHL3;KLHL40;KLHL41;KLHL42;KLHL7;KLHL8;KLHL9;LZTR1;PDCD6;PEF1;RBX1;SPOP;SPOPL;TNFAIP1;ZSWIM8	0.003	2	1
O14683	0.0198509	0.322895	-0.13892	0.111754	0.14946	0.0690819	0.00162904	-0.00171232	-0.0863818	TP53I11	membrane;negative regulation of cell population proliferation	TXNL1	0	7	3
O14686	0.262743	0.65031	-0.042257	0.0114553	0.0251163	0.0323642	-0.0695265	0.0397915	-0.0281002	KMT2D	MLL3/4 complex;nucleoplasm;nucleus;DNA binding;histone binding;histone H3K4 methyltransferase activity;histone H3K4 monomethyltransferase activity;histone H3K4 trimethyltransferase activity;metal ion binding;transcription cis-regulatory region binding;transcription coactivator activity;beta-catenin-TCF complex assembly;heterochromatin formation;methylation;oocyte growth;oogenesis;positive regulat…	AR;ARID1A;ASH2L;CAMKMT;CREBBP;CTNNB1;CXXC1;DPY30;EP300;ESR1;H3-3A;H3C1;H4-16;HIST1H2AC;HIST2H2AA3;HIST2H3A;HIST3H3;KDM6A;KDM6B;KMT2A;KMT2B;KMT2C;MED12;MEN1;NCOA6;NCOR1;PAGR1;PAXIP1;PRKAA1;PRKAB1;PRKAB2;RBBP5;RUNX1;SETD1A;SETD1B;SIN3A;SUZ12;TP53;TRRAP;UTY;WDR5;WDR5B	0	104	42
O14709	0.912963	0.975175	-0.013797	0.23429	-0.0382321	-0.0881781	-0.102915	0.102246	0.0671581	ZNF197	nucleoplasm;nucleus;DNA-binding transcription activator activity, RNA polymerase II-specific;DNA-binding transcription repressor activity, RNA polymerase II-specific;metal ion binding;RNA polymerase II cis-regulatory region sequence-specific DNA binding;regulation of transcription by RNA polymerase II	TRIM28;ZNF397;ZSCAN20;ZSCAN32	0.006	3	1
O14713	0.0804515	0.464885	0.0984066	0.110867	0.00553813	-0.00264315	0.0938794	0.15921	0.155892	ITGB1BP1	cell periphery;centriolar satellite;cytoplasm;cytoskeleton;cytosol;lamellipodium;membrane;nuclear body;nucleoplasm;nucleus;perinuclear region of cytoplasm;plasma membrane;ruffle;GDP-dissociation inhibitor activity;integrin binding;protein kinase binding;activation of protein kinase B activity;biomineral tissue development;blood vessel diameter maintenance;blood vessel endothelial cell proliferati…	CCM2;ENSP00000498010;ITGB1;KRIT1;MAP3K3;NME1;NME2;PDCD10;RAP1A	0	7	4
O14717	0.530222	0.814607	-0.0328273	-0.0414641	0.0569193	-0.0315353	-0.0199785	-0.107962	0.0133784	TRDMT1	cytoplasm;nucleoplasm;nucleus;RNA binding;tRNA .cytidine-5-.-methyltransferase activity;tRNA methyltransferase activity;response to amphetamine;tRNA methylation;tRNA modification;tRNA stabilization;Cysteine and methionine metabolism	DNMT3A;DNMT3B;DNMT3L;HNRNPK;MBD4;NOP2;NSUN2;NSUN3;NSUN4;NSUN5;NSUN6;NSUN7	0	7	2
O14727	0.162334	0.562659	0.0600453	-0.0311325	-0.0366286	-0.0642837	0.00145298	-0.0334397	0.0800778	APAF1	apoptosome;cytosol;extracellular exosome;extracellular region;ficolin-1-rich granule lumen;nucleus;protein-containing complex;secretory granule lumen;ADP binding;ATP binding;cysteine-type endopeptidase activator activity involved in apoptotic process;heat shock protein binding;identical protein binding;nucleotide binding;activation of cysteine-type endopeptidase activity involved in apoptotic pro…	APIP;AVEN;BAK1;BAX;BCL2;BCL2L1;BCL2L10;BCL2L11;BCL2L2;CARD8;CASP1;CASP10;CASP2;CASP3;CASP4;CASP6;CASP7;CASP8;CASP9;CFLAR;CRADD;CYCS;DIABLO;DIABLO;E2F1;ENDOG;FADD;FASLG;HSP90AA1;HSP90AB1;HSPA4;HSPB1;HSPB2;HSPB3;HTRA2;MCL1;NLRC4;NLRP1;NOD1;PARP1;PMAIP1;TP53;UACA;XIAP	0	33	14
O14730	0.963636	0.990969	0.00272539	-0.0379325	0.0557691	-0.0935464	-0.00105914	-0.0917996	0.0253251	RIOK3	cytosol;preribosome, small subunit precursor;ATP binding;caspase binding;metal ion binding;protein serine kinase activity;protein serine/threonine kinase activity;cellular response to dsDNA;cellular response to dsRNA;cellular response to virus;chromosome segregation;defense response to virus;innate immune response;maturation of SSU-rRNA;negative regulation of canonical NF-kappaB signal transducti…	BYSL;EIF1AY;LTV1;NOB1;NOP14;PNO1;RIOK1;RIOK2;TSR1;UTP20	0	27	7
O14733	0.228278	0.616484	-0.0388141	0.0273337	0.0835018	0.00969502	-0.00283645	-0.0237132	0.0306379	MAP2K7	cytoplasm;cytosol;nucleus;ATP binding;enzyme binding;JUN kinase kinase activity;magnesium ion binding;MAP kinase activity;MAP kinase kinase activity;molecular function activator activity;protein kinase binding;protein phosphatase binding;protein serine kinase activity;protein tyrosine kinase activity;apoptotic process;cellular response to interleukin-1;cellular response to lipopolysaccharide;cell…	BCL10;CFLAR;DUSP19;GADD45B;GSK3B;JUN;KMT2B;MAP2K4;MAP3K1;MAP3K10;MAP3K11;MAP3K12;MAP3K13;MAP3K20;MAP3K5;MAP3K7;MAP3K8;MAPK11;MAPK12;MAPK13;MAPK14;MAPK8;MAPK8IP1;MAPK8IP2;MAPK8IP3;MAPK9;PPM1A;PRKCA;RAC2;RAC3;RIPK1;TAB1;TAB2;TAB3;TIPRL;TRADD;TRAF2;TRAF5;WDR62	0	17	7
O14734	0.1931	0.58935	0.123966	-0.0180989	0.0953995	-0.169287	0.0988117	0.055668	0.125431	ACOT8	cytosol;peroxisomal matrix;acetoacetyl-CoA hydrolase activity;acetyl-CoA hydrolase activity;acyl-CoA hydrolase activity;carboxylic ester hydrolase activity;choloyl-CoA hydrolase activity;fatty acyl-CoA hydrolase activity;hydroxymethylglutaryl-CoA hydrolase activity;long-chain fatty acyl-CoA hydrolase activity;medium-chain fatty acyl-CoA hydrolase activity;succinyl-CoA hydrolase activity;acyl-CoA …	ACOT1;ACOT13;ACOT2;ACOT9;ACOX1;BAAT;CRYL1;HADH;HSD17B4;PEX10;PEX5;PPARA;SCP2;SLC27A5	0	10	3
O14735	0.0590377	0.42758	0.106118	-0.0310156	-0.111674	-0.0667855	0.0513429	0.0847385	-0.0272031	CDIPT	endoplasmic reticulum membrane;Golgi apparatus;membrane;plasma membrane;CDP-diacylglycerol-inositol 3-phosphatidyltransferase activity;metal ion binding;phosphatidylinositol biosynthetic process;Inositol phosphate metabolism;Glycerophospholipid metabolism;Phosphatidylinositol signaling system	ASPHD1;CDS1;CDS2;CEPT1;CRLS1;DOLK;DPM2;IMPA1;IMPA2;IMPAD1;INPP5F;ISYNA1;MIOX;MTM1;MTMR1;MTMR14;MTMR2;MTMR3;MTMR4;MTMR6;MTMR7;MTMR8;PGS1;PI4K2A;PI4K2B;PI4KA;PI4KB;PIGA;PIGC;PIGH;PIGP;PIGQ;PIGY;PIK3C2A;PIK3C2B;PIK3C2G;PIK3C3;PIK3R1;PIK3R2;PIK3R3;PIKFYVE;PIM1;PISD;PLCB1;PLCB2;PLCB3;PLCB4;PLCD1;PLCD3;PLCD4;PLCE1;PLCG1;PLCG2;PLCZ1;PSPH;PTEN;SERPINA1;TAMM41	0	16	6
O14737	0.102158	0.492647	-0.0435686	0.00673131	0.0257314	-0.0107567	-0.0349366	-0.0677091	-0.0063541	PDCD5	cytoplasm;cytosol;extracellular exosome;nucleus;acetyltransferase activator activity;beta-tubulin binding;DNA binding;heparin binding;apoptotic process;cellular response to transforming growth factor beta stimulus;negative regulation of cell population proliferation;negative regulation of chaperone-mediated protein folding;positive regulation of apoptotic process;positive regulation of cysteine-t…	EEF1B2;EEF1D;KAT5;MRPL21;MRPL22;MRPS12;MRPS7;MRTO4;PFDN1;PFDN4;RPL11;RPL23;RPL23A;RPL30;RPL31;RPL34;RPL35;RPLP0;RPS11;RPS17;RPS19;RPS23;RPS24;RPS28;RPS3;RPS6;SNRPE;UBA52	0	60	9
O14744	0.441563	0.766672	-0.0284516	-0.0574727	0.00412015	0.037527	0.00189247	-0.0593506	-0.0437223	PRMT5	chromatin;cytoplasm;cytosol;Golgi apparatus;histone methyltransferase complex;methylosome;nucleoplasm;nucleus;E-box binding;histone arginine N-methyltransferase activity;histone H3 methyltransferase activity;histone H4R3 methyltransferase activity;histone methyltransferase activity;identical protein binding;methyl-CpG binding;methyltransferase activity;p53 binding;protein heterodimerization activ…	ACTL6A;BRD4;CARM1;CCND1;CDK4;CHTOP;CLNS1A;COPRS;CTDP1;CUL4B;DNMT3A;DOT1L;EP300;ERH;EZH2;FBL;GEMIN5;H2AC4;H3-2;H3-3A;H3C1;H3C1;H3F3C;H4-16;H4-16;H4C1;H4C11;H4C12;H4C13;H4C14;H4C15;H4C2;H4C3;H4C4;H4C5;H4C8;H4C9;HDAC2;HDAC3;HIST2H2AA3;HIST2H2AC;HIST2H3A;HIST3H3;JAK2;KDM1A;KMT5B;LSM4;MTAP;NANOG;NCL;PRDM1;PRDM4;PRMT1;PRMT3;PRMT6;PRMT7;PRMT8;PRMT9;RBM23;RELA;RIOK1;SF3A3;SMARCA2;SMARCA4;SMARCC1;SMARCE1;…	0	120	24
O14745	0.132646	0.530527	-0.0737694	0.043301	-0.027995	0.0341507	-0.119325	-0.0406587	-0.0118681	NHERF1	actin cytoskeleton;apical plasma membrane;brush border membrane;cell periphery;cytoplasm;endomembrane system;extracellular exosome;filopodium;membrane;microvillus;microvillus membrane;perinuclear region of cytoplasm;plasma membrane protein complex;ruffle;sperm midpiece;stereocilium tip;vesicle;beta-2 adrenergic receptor binding;beta-catenin binding;channel activator activity;chloride channel regu…		0	83	17
O14757	0.019801	0.322895	-0.0460781	0.00541303	0.0366931	-0.00343404	-0.0304594	-0.0354689	-0.0336338	CHEK1	centrosome;chromatin;condensed nuclear chromosome;cytoplasm;cytosol;extracellular space;intracellular membrane-bounded organelle;nucleoplasm;nucleus;protein-containing complex;replication fork;ATP binding;histone H3T11 kinase activity;protein domain specific binding;protein kinase activity;protein serine kinase activity;protein serine/threonine kinase activity;apoptotic process;apoptotic process …	ATM;ATR;ATRIP;AURKA;AURKB;BARD1;BIRC5;BLM;BRCA1;BRCA2;BRIP1;BUB1;BUB1B;CASP3;CCNA1;CCNA2;CCNB1;CCNB2;CCNE1;CCNE2;CDC20;CDC25A;CDC25B;CDC25C;CDC45;CDC6;CDC7;CDCA5;CDK1;CDK2;CDK7;CDKN1A;CDKN2A;CDKN3;CDT1;CENPA;CENPE;CENPF;CENPN;CEP55;CHEK2;CLSPN;CRB2;CRY2;CUL1;CUL4A;DBF4;DDB1;DNA2;DNMT1;DTL;E2F1;E2F6;ERCC2;ESPL1;EXO1;FAAP24;FANCA;FANCD2;FANCE;FANCI;FANCM;FBXO5;FBXO6;FEM1B;FEN1;H2AX;H3C1;HSP90AA1;HS…	0	29	10
O14763	0.339383	0.706567	0.131305	-0.243066	0.0747903	-0.195228	-0.127707	0.0991885	0.0589291	TNFRSF10B	cell surface;plasma membrane;signaling receptor activity;TRAIL binding;TRAIL receptor activity;activation of NF-kappaB-inducing kinase activity;apoptotic process;cell surface receptor signaling pathway;cellular response to mechanical stimulus;defense response to tumor cell;extrinsic apoptotic signaling pathway via death domain receptors;intrinsic apoptotic signaling pathway in response to endopla…	BCL2;BCL2L1;BID;CASP10;CASP3;CASP7;CASP8;CASP9;CFLAR;DDIT3;FADD;FAS;FASLG;HSPA4;IGHV3-16;IGHV3-43D;IGHV4-38-2;IGLL5;MCL1;PDPN;PIDD1;RIPK1;TNF;TNFRSF10A;TNFRSF10C;TNFRSF10D;TNFRSF1A;TNFRSF21;TNFSF10;TNFSF12;TP53;TRADD;TRAF2;XIAP	0.013	2	1
O14770	0.403717	0.743797	-0.0978401	0.145847	-0.0718553	0.00882512	-0.136677	0.0955724	-0.169599	MEIS2	chromatin;nucleus;perinuclear region of cytoplasm;DNA binding;DNA-binding transcription activator activity, RNA polymerase II-specific;DNA-binding transcription factor activity, RNA polymerase II-specific;RNA polymerase II cis-regulatory region sequence-specific DNA binding;sequence-specific DNA binding;sequence-specific double-stranded DNA binding;transcription factor binding;animal organ morpho…	CRBN;DLX2;DLX3;FAM222A;HOXB13;LMX1B;MAB21L1;MAB21L2;MEIS1;PAX6;PBX1;PBX2;PBX3;PBX4	0	37	2
O14772	0.129473	0.526071	0.154189	-0.173755	-0.031431	-0.104006	0.106426	-0.0873979	0.134346	FPGT	cytoplasm;cytosol;catalytic activity;fucose-1-phosphate guanylyltransferase activity;GTP binding;fucose metabolic process;Fructose and mannose metabolism;Amino sugar and nucleotide sugar metabolism	FCSK;GMDS;LRRIQ3;TNNI3K;TSTA3	0	35	11
O14773	0.812516	0.940744	-0.0200844	0.0508209	-0.0328609	0.172996	-0.0167492	0.147303	0.000149409	TPP1	extracellular exosome;Golgi apparatus;lysosomal lumen;lysosome;melanosome;membrane raft;recycling endosome;endopeptidase activity;lysophosphatidic acid binding;metal ion binding;peptidase activity;peptide binding;serine-type endopeptidase activity;serine-type peptidase activity;sulfatide binding;tripeptidyl-peptidase activity;bone resorption;central nervous system development;epithelial cell diff…	CLN3;CLN5;CLN6;CLN8;CTC1;CTSD;DNAJC5;FLI1;NUPR2;POT1;PPT1;TERF1;TERF2;TERF2IP;TINF2;XBP1	0	12	5
O14775	0.213802	0.604053	0.153293	-0.074647	-0.157496	-0.372105	-0.155529	-0.00482702	0.0159881	GNB5	cytoplasm;cytosol;GTPase activator complex;heterotrimeric G-protein complex;nucleus;presynapse;G-protein gamma-subunit binding;GTPase activator activity;GTPase activity;protein-folding chaperone binding;signaling receptor complex adaptor activity;dark adaptation;dopamine receptor signaling pathway;G protein-coupled receptor signaling pathway;light adaption;negative regulation of voltage-gated cal…	ADCY2;ADCY3;ADCY4;ADCY5;ADCY6;ADCY9;ADGRL1;ADGRL2;ADGRL3;APLNR;BLVRB;CACNA1B;CACNA1F;CCNH;CCR5;CCT5;CDK7;CHRM2;CNR1;CXCR4;DRD2;DRD3;DRD4;FAU;GABBR1;GABBR2;GGT5;GLYATL1;GNA11;GNA12;GNA13;GNA14;GNA15;GNAI1;GNAI2;GNAI3;GNAL;GNAO1;GNAQ;GNAS;GNAT1;GNAT2;GNAT3;GNAZ;GNB1;GNB2;GNB3;GNB4;GNG10;GNG11;GNG12;GNG13;GNG2;GNG3;GNG4;GNG5;GNG7;GNG8;GNGT1;GNGT2;GPR158;HRAS;HTR1A;HTR1B;HTR1D;HTR1E;HTR1F;HTR7;KCNJ3;…	0.005	3	2
O14776	0.21454	0.604053	-0.050367	0.0195414	-0.0380718	0.00625869	-0.079041	0.00409804	-0.0884299	TCERG1	nuclear speck;nucleoplasm;nucleus;identical protein binding;RNA binding;RNA polymerase binding;RNA polymerase II-specific DNA-binding transcription factor binding;transcription coactivator activity;transcription coregulator activity;transcription corepressor activity;transcription elongation factor activity;ubiquitin-like protein conjugating enzyme binding;mRNA processing;negative regulation of t…	ALYREF;BCAS2;BRD4;BUD13;BUD31;CBWD2;CCAR1;CCDC12;CDC40;CDC5L;CRNKL1;CWC15;DDX39B;DDX46;DDX5;DHX9;DNAJC8;EFTUD2;HNRNPM;HTATSF1;HTT;IK;LSM10;LSM2;LSM3;LSM4;LSM5;LSM6;LSM7;LSM8;LUC7L3;MFAP1;MTREX;NCBP1;NCBP2;PHF5A;PLRG1;PPP1R8;PQBP1;PRPF19;PRPF38A;PRPF40A;PRPF4B;PRPF6;PRPF8;RBM22;RBM25;RBM39;RBM5;RBMX2;SDHA;SF1;SF3A1;SF3A2;SF3A3;SF3B1;SF3B2;SF3B3;SF3B4;SF3B5;SF3B6;SMU1;SNIP1;SNRNP200;SNRNP40;SNRPA1;…	0	130	34
O14777	0.465198	0.781412	-0.0204716	-0.013121	-0.053376	-0.0931854	-0.0675122	-0.0594181	-0.0941669	NDC80	centrosome;chromosome, centromeric region;cytosol;kinetochore;membrane;Ndc80 complex;nucleoplasm;nucleus;outer kinetochore;cyclin binding;identical protein binding;kinetochore adaptor activity;microtubule binding;attachment of mitotic spindle microtubules to kinetochore;attachment of spindle microtubules to kinetochore;cell division;centrosome duplication;chromosome segregation;establishment of m…	ASPM;AURKA;AURKB;AURKC;BIRC5;BOD1;BUB1;BUB1B;BUB3;CAMKMT;CCNA2;CCNB1;CCNB2;CDC20;CDCA3;CDCA8;CDK1;CDKN3;CDT1;CENPA;CENPC;CENPE;CENPF;CENPH;CENPI;CENPK;CENPN;CENPS;CENPT;CENPU;CENPW;CEP55;CKAP2;CKAP5;CYP3A7;DLGAP5;DSN1;ESPL1;ESR1;EXO1;HAUS6;HAUS8;HJURP;HMMR;INCENP;KIF11;KIF14;KIF15;KIF18A;KIF20A;KIF23;KIF2C;KIF4A;KNL1;KNTC1;MAD2L1;MELK;MIS12;MKI67;MND1;NCAPG;NCAPG2;NCAPH;NEK2;NR1I2;NSL1;NUF2;NUSAP…	0	56	20
O14782	0.944921	0.984331	-0.00528793	-0.143146	-0.0501558	0.0750455	-0.0294128	-0.11028	0.00557281	KIF3C	ciliary tip;cilium;cytosol;kinesin complex;microtubule;ATP binding;ATP hydrolysis activity;cytoskeletal motor activity;microtubule binding;microtubule motor activity;microtubule-based movement;mitotic cell cycle	ASXL2;FMR1;KIF3A;KIFAP3;KLC1;KLC2;PLEKHA7	0	19	5
O14786	0.00566108	0.275604	0.0732919	-0.0557737	-0.0491605	-0.015416	0.0329843	0.0241928	0.0423483	NRP1	axon;cytoplasmic vesicle;cytosol;early endosome;extracellular space;focal adhesion;glutamatergic synapse;mitochondrial membrane;neurofilament;neuron projection;plasma membrane;postsynaptic membrane;receptor complex;semaphorin receptor complex;sorting endosome;coreceptor activity;cytokine binding;growth factor binding;GTPase activator activity;heparin binding;metal ion binding;protein kinase bindi…	ACE2;AKT1;BSG;CD1C;CD4;CHL1;CLEC4C;CNTN2;CRMP1;EFNB2;EGF;FGF10;FGF13;FGF16;FGF17;FGF18;FGF2;FGF20;FGF22;FGF3;FGF4;FGF5;FGF6;FGF7;FGF8;FGF9;FGFR1;FLT1;FLT4;FURIN;FYN;GIPC1;HGF;IFNG;IGHV3-16;IL3RA;ITGAX;ITGB1;KDR;L1CAM;NRP2;NTRK1;PDGFB;PDGFC;PGF;PLXNA1;PLXNA2;PLXNA3;PLXNA4;PLXNB1;PLXNB2;PLXNC1;PLXND1;RAC1;ROBO1;SEMA3A;SEMA3B;SEMA3C;SEMA3D;SEMA3E;SEMA3F;SEMA3G;SEMA4A;SEMA6A;SEMA7A;SLC2A1;TGFB1;TGFBR…	0	43	13
O14787	0.0538877	0.418771	-0.0545659	0.00809134	0.0451463	-0.00238918	-0.014143	-0.062952	-0.0357543	TNPO2	cytoplasm;nucleus;nuclear import signal receptor activity;nuclear localization sequence binding;small GTPase binding;protein import into nucleus	HNRNPA1;IPO13;IPO7;IPO9;NUP153;NUP62;NUP98;NUTF2;NXF1;NXT2;RAN;XPO1;ZC3H14	0	99	16
O14795	0.936858	0.982193	-0.00163229	-0.0088028	-0.00226623	-0.0203576	-0.0140162	0.0210602	-0.0433675	UNC13B	cytosol;Golgi apparatus;membrane;neuromuscular junction;plasma membrane;presynaptic active zone;presynaptic active zone cytoplasmic component;presynaptic membrane;synaptic vesicle membrane;terminal bouton;calcium ion binding;calmodulin binding;diacylglycerol binding;GTP-dependent protein binding;phospholipid binding;small GTPase binding;syntaxin-1 binding;acrosomal vesicle exocytosis;cellular res…	CADPS;CALM1;CALML3;CALML4;CALML5;CALML6;CPLX1;DOC2A;DOC2B;ERC1;FBXO45;PPFIA1;PPFIA2;PPFIA3;RAB27A;RAB34;RAB3A;RIMBP2;RIMS1;RIMS2;SLC18A3;SNAP25;STX1A;STX1B;STXBP1;STXBP5;SYN1;SYN2;SYN3;SYT1;TSPOAP1;UNC13A;UNC13C;VAMP2	0	53	23
O14802	0.00113357	0.204757	-0.0590737	-0.00171337	0.0217731	0.00885291	-0.0520752	-0.0507991	-0.0454343	POLR3A	cytoplasm;cytosol;membrane;nucleoplasm;nucleus;RNA polymerase III complex;chromatin binding;DNA binding;DNA-directed 5'-3' RNA polymerase activity;DNA/RNA hybrid binding;magnesium ion binding;RNA polymerase III activity;zinc ion binding;defense response to virus;DNA-templated transcription;innate immune response;positive regulation of interferon-beta production;tRNA transcription by RNA polymeras…	ATP5F1A;ATP5F1C;BDP1;BMS1;BOP1;BRF1;BRF2;CCDC105;CD3EAP;CD74;CRCP;CUL7;EEF2;EFL1;EFTUD2;EIF5B;ENSP00000487094;EPRS1;FANCE;GFM1;GPN3;GTF2E1;GTF3C1;GTF3C2;GTF3C3;GTF3C4;GTF3C5;GTPBP4;GUF1;HEATR1;HMGN4;HSPBP1;IMP3;LOC102724159;MAF1;MED1;MRPL1;MRPL11;MRPL12;MRPL16;MRPL17;MRPL2;MRPL22;MRPL24;MRPL3;MRPL4;MRPL9;MRPS10;MRPS11;MRPS12;MRPS14;MRPS16;MRPS5;MRPS7;MRTO4;MTIF2;NAT10;NOL6;NPSR1;OAT;PDCD11;PES1;P…	0	173	52
O14807	0.970115	0.992613	-0.00348525	0.0389138	0.0834331	-0.0564516	-0.124996	0.0413403	0.139095	MRAS	plasma membrane;G protein activity;GDP binding;GTP binding;GTP-dependent protein binding;GTPase activity;actin cytoskeleton organization;cellular response to leukemia inhibitory factor;Ras protein signal transduction;MAPK signaling pathway;Tight junction;Regulation of actin cytoskeleton	AFDN;ARAF;ARHGEF12;ARHGEF6;BRAF;BRAP;CDKN2A;GNGT2;LZTR1;MAP3K1;NF1;PIK3CA;PIK3CB;PIK3CD;PIK3R1;PIK3R2;PIK3R3;PLCE1;PLXNB1;PPP1CA;PPP1CB;PPP1CC;PRKCA;PRKCB;PRKCE;PRKCG;RAF1;RALBP1;RALGDS;RAPGEF2;RAPGEF5;RAPGEF6;RASA1;RASA2;RASA3;RASA4;RASAL1;RASAL2;RASGRF1;RASGRF2;RASGRP1;RASGRP2;RASGRP3;RASGRP4;RASSF1;RASSF5;RGL1;RGL2;RIN1;SHOC2;SOS1;SOS2;SYNGAP1;TIAM1	0.069	1	1
O14810	0.965247	0.991563	0.00520266	-0.141515	-0.131896	0.122046	0.0240207	-0.188723	0.0289447	CPLX1	calyx of Held;cytosol;glutamatergic synapse;perikaryon;postsynapse;Schaffer collateral - CA1 synapse;SNARE complex;synaptobrevin 2-SNAP-25-syntaxin-3-complexin complex;terminal bouton;neurotransmitter transmembrane transporter activity;SNARE binding;syntaxin binding;chemical synaptic transmission;exocytosis;insulin secretion;regulation of exocytic insertion of neurotransmitter receptor to postsyn…	BNIP1;CPLX2;CPLX3;CPLX4;GOSR2;L7N2F9;NAPA;PPFIA3;RAB3A;RIMS1;SLC17A7;SLC32A1;SNAP23;SNAP25;SNAP29;SNX4;STX12;STX16;STX17;STX1A;STX1B;STX4;STX6;STXBP1;SYN1;SYN2;SYN3;SYT1;SYT2;SYT4;SYT7;UNC13B;VAMP1;VAMP2;VAMP3;VAMP7;VAMP8	0	25	4
O14813	0.507645	0.802652	-0.0701548	-0.104187	-0.0280966	0.20198	0.010499	-0.0670224	-0.0842446	PHOX2A	chromatin;nucleus;DNA-binding transcription activator activity, RNA polymerase II-specific;DNA-binding transcription factor activity;DNA-binding transcription factor activity, RNA polymerase II-specific;RNA polymerase II transcription regulatory region sequence-specific DNA binding;sequence-specific double-stranded DNA binding;dopaminergic neuron differentiation;locus ceruleus development;midbrai…	ASCL1;DBH;HAND2;KIF21A;TH;TUBB3	0	52	6
O14818	0.374817	0.72369	0.0510415	-0.0460909	-0.0675891	-0.147289	-0.00575035	0.0146999	-0.116794	PSMA7	cytoplasm;cytosol;extracellular exosome;nucleoplasm;nucleus;postsynapse;proteasome complex;proteasome core complex;proteasome core complex, alpha-subunit complex;identical protein binding;proteasome-mediated ubiquitin-dependent protein catabolic process;Proteasome	ABL1;ADRM1;AIMP1;AKIRIN2;CCT2;CCT4;CCT5;CCT7;CCT8;CD34;CSF3;DESI1;ECPAS;EEF1B2;EIF3I;HIF1A;HSP90AB1;KIT;LCK;MATK;NEDD8;NFKB1;POMP;PRKN;PSMA1;PSMA2;PSMA3;PSMA4;PSMA5;PSMA6;PSMA8;PSMB1;PSMB10;PSMB11;PSMB2;PSMB3;PSMB4;PSMB5;PSMB6;PSMB7;PSMB8;PSMB9;PSMC1;PSMC2;PSMC3;PSMC4;PSMC5;PSMC6;PSMD1;PSMD11;PSMD12;PSMD13;PSMD14;PSMD2;PSMD3;PSMD4;PSMD5;PSMD6;PSMD7;PSMD8;PSME1;PSME2;PSME3;PSME4;PSMF1;PSMG1;PSMG2;…	0	96	15
O14828	0.120074	0.51593	-0.0428825	0.00894884	0.0337204	0.02159	0.0156482	-0.0553206	-0.0247158	SCAMP3	extracellular exosome;intracellular membrane-bounded organelle;recycling endosome membrane;trans-Golgi network membrane;ubiquitin protein ligase binding;post-Golgi vesicle-mediated transport;protein transport	TSG101	0	56	8
O14832	0.0082672	0.28808	0.298632	-0.00201998	-0.171758	-0.115737	0.19395	0.267759	0.144674	PHYH	9.0 non-motile cilium;cytosol;peroxisomal matrix;peroxisome;carboxylic acid binding;ferrous iron binding;L-ascorbic acid binding;phytanoyl-CoA dioxygenase activity;2-oxobutyrate catabolic process;2-oxoglutarate metabolic process;fatty acid alpha-oxidation;isoprenoid metabolic process;methyl-branched fatty acid metabolic process;Peroxisome	ACAA1;ACOX3;ACSL6;AGPS;FKBP4;GLMN;GNPAT;PEX10;PEX12;PEX13;PEX14;PEX2;PEX5;PEX6;PEX7;PHYHIP;TYSND1	0	8	5
O14867	0.862327	0.95935	0.00690177	-0.0544705	0.029542	-0.040815	0.0199669	-0.0675911	0.0025861	BACH1	chromatin;cytoplasm;cytosol;nucleoplasm;nucleus;RNA polymerase II transcription regulator complex;DNA-binding transcription activator activity, RNA polymerase II-specific;DNA-binding transcription factor activity;DNA-binding transcription factor activity, RNA polymerase II-specific;DNA-binding transcription repressor activity, RNA polymerase II-specific;heme binding;ligand-activated transcription…	CREB5;FBXL17;FBXO22;HMMR;HMOX1;MAF;MAFB;MAFF;MAFG;MAFK;XPO1	0	37	12
O14874	0.0510612	0.410715	-0.104363	0.0337943	0.0219637	0.126628	-0.0795543	-0.0323077	-0.018842	BCKDK	mitochondrial matrix;mitochondrial oxoglutarate dehydrogenase complex;mitochondrion;.3-methyl-2-oxobutanoate dehydrogenase .acetyl-transferring.. kinase activity;ATP binding;kinase activity;protein serine kinase activity;protein serine/threonine kinase activity;protein serine/threonine phosphatase activity;pyruvate dehydrogenase .acetyl-transferring. kinase activity;amino acid catabolic process;b…	BCAT2;BCKDHA;BCKDHB;DBT;DLD;DLST;PPM1K;PSMC2	0	14	4
O14880	0.222706	0.61393	-0.042774	0.0264713	0.0421092	0.101844	-0.0196486	0.0165314	0.0452194	MGST3	endoplasmic reticulum;endoplasmic reticulum membrane;intracellular membrane-bounded organelle;membrane;mitochondrial outer membrane;nuclear envelope;glutathione peroxidase activity;glutathione transferase activity;identical protein binding;leukotriene-C4 synthase activity;arachidonic acid metabolic process;leukotriene biosynthetic process;lipid metabolic process;prostanoid metabolic process;Gluta…	ADH1A;ADH5;ADH6;ALOX5AP;CYP1A1;CYP1A2;CYP1B1;CYP2A13;CYP2A6;CYP2C9;CYP2E1;CYP3A4;EPHX1;GGT1;GGT5;GGT7;GPX2;GPX3;GPX4;GPX5;GPX6;GPX7;GPX8;GSR;GSS;GSTA1;GSTA2;GSTA3;GSTA4;GSTA5;GSTM1;GSTM2;GSTM3;GSTM4;GSTM5;GSTO1;GSTO2;GSTP1;GSTT2B;HPGDS;LTC4S;MGST1;MGST2;PRDX6;PTGES;TXNDC12	0	22	3
O14893	0.315657	0.690009	-0.0258407	-0.0153069	0.0201669	-0.0294566	4.9305e-05	-0.0510746	-0.0510933	GEMIN2	cytosol;Gemini of coiled bodies;nuclear body;nucleolus;nucleoplasm;nucleus;SMN complex;SMN-Sm protein complex;spliceosomal complex;mRNA processing;negative regulation of RNA binding;RNA splicing;RNA splicing, via transesterification reactions;spliceosomal complex assembly;spliceosomal snRNP assembly;RNA transport	CLNS1A;COIL;DDX20;GEMIN4;GEMIN5;GEMIN6;GEMIN7;GEMIN8;HNRNPR;NCBP1;PHAX;SMN1;SMN2;SNRNP70;SNRPB;SNRPD1;SNRPD2;SNRPD3;SNRPE;SNRPF;SNRPG;SNUPN;STRAP;SYNCRIP	0	34	6
O14907	0.492587	0.797622	0.0412208	0.0511214	0.0358614	-0.118053	0.0454754	0.0172796	0.0298367	TAX1BP3	actin cytoskeleton;basolateral plasma membrane;cytoplasm;cytosol;extracellular exosome;fibrillar center;intracellular membrane-bounded organelle;neuromuscular junction;neuron projection;postsynaptic density membrane;beta-catenin binding;activation of GTPase activity;cell-cell adhesion;chemical synaptic transmission;embryo development;establishment or maintenance of epithelial cell apical/basal po…	CTNNB1;GIPC1;KCNJ4;METTL8;RHOA;RTKN;SOCS1	0	6	2
O14908	0.461434	0.779713	-0.0259235	-0.031147	0.0313666	0.0118614	-0.0422184	-0.0531063	0.0296351	GIPC1	cell cortex;cytoplasm;cytoplasmic vesicle;cytosol;dendritic shaft;dendritic spine;extracellular exosome;glutamatergic synapse;membrane;Schaffer collateral - CA1 synapse;synaptic vesicle;vesicle membrane;actin binding;cadherin binding;identical protein binding;myosin binding;signaling receptor binding;cellular response to interleukin-7;chemical synaptic transmission;endothelial cell migration;G pr…	APPL1;ARHGEF12;CD93;ENG;ITGA6;KDR;LRP2;MYO6;NRP1;NTRK1;PLXND1;RAB5A;RGS19;SDC4;SH3BP4;SLC2A1;TAX1BP3	0	46	12
O14910	0.605359	0.852378	0.13857	0.0170829	0.0799279	0.285805	-0.18872	0.400151	0.587095	LIN7A	basolateral plasma membrane;bicellular tight junction;cell-cell junction;extracellular exosome;MPP7-DLG1-LIN7 complex;plasma membrane;postsynaptic density membrane;presynapse;synapse;L27 domain binding;exocytosis;inner ear development;maintenance of epithelial cell apical/basal polarity;neurotransmitter secretion;protein localization to basolateral plasma membrane;protein transport;protein-contai…	APBA1;CASK;CTNNB1;DLG1;DLG2;DLG3;DLG4;GRIN2B;KCNJ12;KCNJ4;KIF17;MPP1;MPP2;MPP3;MPP5;MPP6;MPP7;NRXN1;NRXN2;PATJ;PPFIA2	0	8	3
O14920	0.555686	0.825815	0.0268699	-0.0596773	0.0301444	-0.0686677	0.0229512	-0.0608088	0.0202665	IKBKB	CD40 receptor complex;cytoplasm;cytoplasmic side of plasma membrane;cytosol;IkappaB kinase complex;membrane raft;nucleus;ATP binding;identical protein binding;IkappaB kinase activity;protein heterodimerization activity;protein homodimerization activity;protein kinase activity;protein kinase binding;protein serine kinase activity;protein serine/threonine kinase activity;scaffold protein binding;tr…	AKT1;AKT2;AKT3;BCL10;BCL2;BIRC2;BIRC3;BTK;BTRC;CARD11;CARD9;CASP8;CD40;CDC37;CFLAR;CHUK;COPS5;CREBBP;CSF2RA;CTNNB1;CUL1;CYLD;DDX58;DIABLO;DIABLO;EIF2AK1;EIF2AK2;EIF2AK3;EIF2AK4;ERC1;FADD;FKBP5;FOXO1;FOXO3;FOXO4;GPR83;HNRNPU;HSP90AA1;HSP90AB1;HSPB1;HSPB2;HSPB3;IFIH1;IKBIP;IKBKE;IKBKG;IL1A;IL1B;IL6;INS;IRAK1;IRAK4;IRF3;IRF7;IRS1;IRS2;IRS4;JUN;KEAP1;LRRC14;MALT1;MAP3K1;MAP3K14;MAP3K3;MAP3K7;MAP3K8;M…	0	16	7
O14924	0.961395	0.990759	0.00338009	0.0955517	-0.0788602	0.0386914	0.0146261	0.095954	-0.0450569	RGS12	condensed nuclear chromosome;cytoplasm;cytosol;dendrite;nuclear matrix;nucleolus;nucleoplasm;nucleus;plasma membrane;synapse;GTPase activator activity;GTPase activity;GTPase regulator activity;G protein-coupled receptor signaling pathway;negative regulation of signal transduction;regulation of G protein-coupled receptor signaling pathway	ARHGEF1;ARHGEF11;CXCR2;GNA13;GNAI1;GNAI2;GNAI3;GNAO1;GNAQ;GNB5;GRK2;RGS3;RGS7BP;RGSL1;SUCLG1;SUCLG2	0	8	3
O14925	0.971823	0.992613	-0.0025653	-0.0634879	0.0267255	0.141182	0.047875	-0.0327981	0.0816463	TIMM23	mitochondrial inner membrane;mitochondrial intermembrane space;mitochondrion;TIM23 mitochondrial import inner membrane translocase complex;protein transmembrane transporter activity;intracellular protein transport;protein import into mitochondrial matrix;protein targeting to mitochondrion	C1orf198;COX5B;CYC1;DNAJC15;DNAJC19;GRPEL1;GRPEL2;HSPA9;HSPD1;NDUFA13;PAM16;PMPCB;ROMO1;SAMM50;SLC25A12;SLC25A13;SLC25A4;SLC25A6;TIMM10;TIMM10B;TIMM13;TIMM17A;TIMM17B;TIMM21;TIMM22;TIMM44;TIMM50;TIMM8A;TIMM8B;TIMM9;TOMM20;TOMM22;TOMM40;TOMM70;UQCRFS1;VDAC1	0	22	4
O14929	0.223624	0.615006	-0.101227	-0.0519193	0.0104014	0.155971	-0.0616786	-0.12266	-0.00488922	HAT1	chromatin;chromosome, telomeric region;mitochondrion;nuclear matrix;nucleoplasm;nucleus;protein-containing complex;histone acetyltransferase activity;histone binding;histone H4 acetyltransferase activity;histone H4K12 acetyltransferase activity;chromosome organization;internal protein amino acid acetylation;nucleosome assembly;subtelomeric heterochromatin formation	AASDHPPT;ASF1A;ASF1B;H3-3A;H3C1;H3C1;H3C10;H3C3;H3C6;H3F3C;H4-16;H4C13;H4C2;H4C3;HIST1H4G;HIST2H3A;HIST3H3;IPO4;LSM4;NASP;ORC1;ORC2;ORC3;ORC4;ORC5;POLDIP3;RBBP4;RBBP7;WDR73	0	52	10
O14933	0.952618	0.987806	0.00329218	0.014504	0.0146958	-0.112183	-0.0530517	-0.0564834	0.0364281	UBE2L6	cytoplasm;cytosol;nucleoplasm;nucleus;ubiquitin ligase complex;ISG15 transferase activity;ubiquitin binding;ubiquitin conjugating enzyme activity;ubiquitin protein ligase binding;ubiquitin-protein transferase activity;innate immune response;ISG15-protein conjugation;protein modification process;protein polyubiquitination;ubiquitin-dependent protein catabolic process;Ubiquitin mediated proteolysis…	ARIH1;ARIH2;DDX58;GBP1;HERC5;HERC6;IFI35;IFIH1;IFIT1;IFIT3;ISG15;MX1;NMI;OAS1;OAS2;PRKN;PSMB10;PSMB8;PSMB9;PSME1;PSME2;RNF125;RNF19A;RNF19B;RNF213;RNF8;RPS27A;SIAH1;SIAH2;SNCA;STAT1;TRIM25;UBA1;UBA52;UBA6;UBA7;UBB;UBC;UBE2V1;UBE3A;USP18	0	18	5
O14936	0.0826984	0.466964	-0.0385575	0.049303	0.0255285	0.0119511	-0.0274013	0.0149673	-0.0164559	CASK	actin cytoskeleton;basement membrane;basolateral plasma membrane;cell-cell junction;ciliary membrane;cytoplasm;cytosol;focal adhesion;nuclear lamina;nuclear matrix;nucleolus;plasma membrane;presynaptic membrane;Schaffer collateral - CA1 synapse;vesicle;ATP binding;calmodulin binding;guanylate kinase activity;neurexin family protein binding;protein serine kinase activity;protein serine/threonine k…	APBA1;APBA2;CALM1;CALML3;CALML4;CALML5;CALML6;CASKIN1;CD2BP2;DLG1;DLG3;DLG4;EPB41;EPS8;EPS8L2;ESPN;ESPNL;FRMD7;GRIN1;GRIN2A;GRIN2B;GSN;KIF17;LIN7A;LIN7B;LIN7C;MPP1;MYO15A;MYO3A;MYO3B;NLGN1;NLGN2;NLGN3;NLGN4X;NLGN4Y;NPHS1;NRXN1;NRXN2;NRXN3;PATJ;PPFIA2;PPFIA3;SDC2;SYN1;TBR1;TIAM1;TWF2;WHRN	0	120	33
O14939	0.614475	0.854844	-0.0386975	0.0815858	0.0324076	0.0115957	0.099494	-0.127779	0.0377812	PLD2	endoplasmic reticulum membrane;intracellular membrane-bounded organelle;plasma membrane;plasma membrane region;presynapse;N-acylphosphatidylethanolamine-specific phospholipase D activity;phosphatidylinositol binding;phospholipase D activity;cytoskeleton organization;Fc-gamma receptor signaling pathway involved in phagocytosis;phosphatidic acid biosynthetic process;phospholipid catabolic process;r…	AGPAT1;AGPAT2;AGPAT3;AGPAT4;ARF1;ARF6;CAV1;CDS1;CDS2;CEPT1;CHDH;CHPT1;DGKA;DGKB;DGKD;DGKE;DGKG;DGKH;DGKI;DGKK;DGKQ;DGKZ;DOCK2;GPLD1;GRB2;JMJD7;LCAT;LCLAT1;LPCAT1;LPCAT2;LPCAT3;LPCAT4;LPIN1;LPIN2;LPIN3;MBOAT1;MBOAT2;NAPEPLD;PEMT;PISD;PLA2G10;PLA2G2A;PLA2G2D;PLA2G3;PLA2G4A;PLA2G4C;PLA2G6;PLAAT3;PLD1;PLD3;PLD4;PLD6;PLPP2;PLPP3;PLPP4;PLPP5;PRKCA;PTDSS1;PTDSS2;RAC2;RALA;RALB;RHOA;RPTOR;RRAS;RRAS2;SDCB…	0	12	4
O14949	0.654944	0.874227	0.0819745	-0.0565385	-0.333974	0.231937	0.0263131	0.112167	-0.0511319	UQCRQ	mitochondrial inner membrane;mitochondrial respiratory chain complex III;mitochondrion;cellular respiration;cerebellar Purkinje cell layer development;hippocampus development;hypothalamus development;midbrain development;mitochondrial electron transport, ubiquinol to cytochrome c;pons development;pyramidal neuron development;subthalamus development;thalamus development;Oxidative phosphorylation;C…	AICDA;APOBEC3A;APOBEC3B;APOBEC3C;APOBEC3D;APOBEC3F;APOBEC3G;APOBEC3H;ATP5F1C;ATP5F1D;ATP5F1E;ATP5MC1;ATP5MC2;ATP5MC3;ATP5MD;ATP5ME;ATP5MF;ATP5MG;ATP5MGL;ATP5PB;ATP5PD;ATP5PF;ATP5PO;BCS1L;C1orf198;COA6;COX15;COX4I1;COX4I2;COX5A;COX5B;COX6A1;COX6A2;COX6B1;COX6B2;COX6C;COX7A1;COX7A2;COX7A2L;COX7B;COX7B2;COX7C;COX8A;CYC1;CYCS;ENSP00000370980;ENSP00000497305;ENSP00000498408;GATC;H7C0C1;HINT1;HTT;IFNGR…	0	12	4
O14950	0.907537	0.973806	-0.00416307	-0.0357734	0.044322	-0.0407434	0.0237462	-0.0341824	-0.0342478	MYL12B	apical part of cell;brush border;cell cortex;cytoplasm;cytosol;extracellular exosome;myofibril;myosin II complex;stress fiber;Z disc;calcium ion binding;myosin heavy chain binding;platelet aggregation;regulation of cell shape;Focal adhesion;Tight junction;Leukocyte transendothelial migration;Regulation of actin cytoskeleton	ACTA2;ACTB;ACTG1;CALD1;CDC42;CNPY2;DAPK3;MYH1;MYH10;MYH11;MYH13;MYH14;MYH15;MYH2;MYH3;MYH4;MYH6;MYH7;MYH7B;MYH8;MYH9;MYL1;MYL12A;MYL2;MYL3;MYL4;MYL6;MYL6B;MYL9;MYLIP;MYLK;MYLK2;MYLK3;MYLK4;MYO18A;MYO18B;MYOD1;PPP1CA;PPP1CB;PPP1CC;PPP1R12A;PPP1R12C;PXN;RHOA;RHOC;ROCK1;ROCK2;TLN1;TPM1;TPM2;TPM3;TPM4	0	90	8
O14957	0.184355	0.584672	-0.14052	0.0716138	0.108795	0.250936	-0.0787089	-0.0510284	0.139523	UQCR11	mitochondrial inner membrane;mitochondrial respiratory chain complex III;electron transfer activity;cellular respiration;generation of precursor metabolites and energy;mitochondrial electron transport, ubiquinol to cytochrome c;Oxidative phosphorylation;Cardiac muscle contraction;Alzheimer's disease;Parkinson's disease;Huntington's disease	ATP5F1D;ATP5F1E;ATP5IF1;ATP5MC1;ATP5MD;ATP5ME;ATP5MF;ATP5MG;ATP5PD;ATP5PF;BCS1L;C1orf198;COA6;COX4I1;COX4I2;COX5A;COX5B;COX6A1;COX6A2;COX6B1;COX6B2;COX6C;COX7A1;COX7A2;COX7A2L;COX7B;COX7B2;COX7C;COX8A;CYC1;CYCS;GATC;HTT;K7EMT4;MT-CO1;MT-CO2;MT-CO3;MT-CYB;MT-ND1;MT-ND2;MT-ND3;MT-ND4;MT-ND4L;MT-ND5;MT-ND6;NDUFA1;NDUFA10;NDUFA11;NDUFA12;NDUFA13;NDUFA2;NDUFA3;NDUFA4;NDUFA4L2;NDUFA5;NDUFA6;NDUFA7;NDUF…	0.001	6	1
O14964	0.747186	0.916615	-0.0133748	-0.0575973	-0.0100221	0.0533239	0.0154581	-0.0584933	-0.0113845	HGS	cytosol;early endosome;early endosome membrane;endosome;ESCRT-0 complex;extracellular exosome;lysosome;multivesicular body membrane;phagocytic vesicle lumen;metal ion binding;phosphatidylinositol binding;protein domain specific binding;ubiquitin binding;ubiquitin-like protein ligase binding;endocytic recycling;endosomal transport;macroautophagy;membrane fission;membrane invagination;multivesicula…	AP1G2;AP2A1;CBL;CHMP1A;CHMP1B;CHMP2A;CHMP2B;CHMP3;CHMP4A;CHMP4B;CHMP4C;CHMP6;CHMP7;CLTC;EGFR;EPN1;EPN2;EPS15;EPS15L1;FLOT1;HPSE;IST1;MET;MVB12A;MVB12B;NEDD4;NEDD4L;NF2;PTPN23;RHOBTB3;RNF103-CHMP3;RPS27A;SNF8;SNX1;STAM;STAM2;TSG101;UBA52;UBAP1;UBB;UBC;UBE4B;UBQLN2;UEVLD;USP8;VPS25;VPS28;VPS35;VPS36;VPS37A;VPS37B;VPS37C;VPS37D;VPS4A;VTA1	0	83	22
O14965	1.36673e-07	0.00119329	-2.56226	1.42759	1.37626	1.35972	-1.19917	-1.12651	-1.19754	AURKA	axon hillock;basolateral plasma membrane;centriole;centrosome;chromosome passenger complex;ciliary basal body;cytosol;germinal vesicle;glutamatergic synapse;kinetochore;meiotic spindle;microtubule cytoskeleton;midbody;mitotic spindle;mitotic spindle pole;nucleoplasm;nucleus;perinuclear region of cytoplasm;postsynaptic density;pronucleus;spindle;spindle microtubule;spindle midzone;spindle pole cen…	AJUBA;ANAPC4;ANLN;ASF1B;ASPM;AUNIP;AURKAIP1;AURKB;AURKC;BIRC5;BORA;BRCA1;BUB1;BUB1B;CALU;CCNA2;CCNB1;CCNB2;CCNE2;CCNF;CDC20;CDC25A;CDC25C;CDC27;CDC45;CDC6;CDCA3;CDCA5;CDCA8;CDK1;CDK2;CDK4;CDKN1B;CDKN2A;CDKN3;CENPA;CENPE;CENPF;CEP192;CEP55;CHEK1;CKAP5;CKS2;CPEB1;CPEB2;CPEB3;CPEB4;CTNNB1;DEPDC1;DLGAP5;ECT2;ESPL1;ESR1;EZH2;FAM83D;FBXW7;FEN1;FN1;FOXM1;FZR1;GADD45A;GSK3B;HDAC6;HIST3H3;HJURP;HMMR;HNRNP…	0	19	5
O14966	0.0142543	0.31036	-0.0504744	0.0261553	0.033454	0.0288738	-0.0408162	0.000555165	-0.0226792	RAB29	cis-Golgi network;cytoplasm;cytoskeleton;cytosol;early endosome;endomembrane system;extracellular exosome;Golgi apparatus;intracellular membrane-bounded organelle;intracellular vesicle;late endosome;lysosome;melanosome;mitochondrion;perinuclear region of cytoplasm;phagocytic vesicle;plasma membrane;recycling endosome;trans-Golgi network;vacuole;dynein complex binding;GDP binding;GTP binding;GTPas…	BAG5;C9orf72;CHM;CHML;GAK;LRRK2;NUCKS1;PM20D1;RABGGTA;RILPL1;RILPL2;SLC41A1;SLC45A3;SMCR8;SNCA;VPS35	0	44	10
O14967	0.354448	0.7157	-0.0389208	0.052535	0.00231293	0.0810144	-0.0223277	0.0648178	-0.0233903	CLGN	endoplasmic reticulum;endoplasmic reticulum membrane;calcium ion binding;protein folding chaperone;unfolded protein binding;binding of sperm to zona pellucida;ERAD pathway;protein folding;protein-containing complex assembly;single fertilization	ADAM2;EFTUD2;HSP90B1;HSPA5	0	38	13
O14972	0.190018	0.587801	-0.0512183	0.0365068	0.0478459	-0.0476615	-0.0266807	-0.0269726	-0.0633103	VPS26C	endosome;nucleus;endocytic recycling;intracellular protein transport	CCDC22;CCDC93;COMMD1;COMMD10;COMMD2;COMMD3;COMMD4;COMMD5;COMMD6;COMMD8;COMMD9;DENND10;PSMG1;SH3GLB1;SNX17;SNX27;STMN2;VPS29;VPS35;VPS35L;XPO7	0	25	6
O14974	0.575546	0.836261	-0.00761168	-0.0252012	0.00574248	-0.0302443	-0.0325815	-0.0260089	-0.0139476	PPP1R12A	A band;actin cytoskeleton;centrosome;contractile fiber;cytoplasm;cytosol;focal adhesion;kinetochore;nucleolus;nucleoplasm;plasma membrane;PTW/PP1 phosphatase complex;stress fiber;Z disc;14-3-3 protein binding;enzyme inhibitor activity;phosphatase regulator activity;protein kinase binding;cellular response to xenobiotic stimulus;centrosome cycle;mitotic cell cycle;negative regulation of catalytic …	CDC42;CDK1;DAPK3;DMPK;MPRIP;MYH9;MYL12A;MYL12B;MYL2;MYL6;MYL6B;MYL7;MYL9;MYLK;MYLK3;MYLPF;NF2;PKN1;PLK1;PPP1CA;PPP1CB;PPP1CC;PPP1R10;PPP1R12B;PPP1R12C;PPP1R14A;PRKG1;PRKG2;RHOA;RHOB;RHOC;ROCK1;ROCK2;SMTNL1;TOX4;WDR82	0	86	27
O14976	0.0758655	0.454143	-0.0306551	-0.065335	-0.0288722	-0.0385622	-0.0696532	-0.0884789	-0.0666029	GAK	clathrin-coated vesicle;cytoplasm;cytosol;focal adhesion;Golgi apparatus;intracellular membrane-bounded organelle;membrane;perinuclear region of cytoplasm;presynapse;vesicle;ATP binding;clathrin binding;cyclin binding;protein serine kinase activity;protein serine/threonine kinase activity;protein-folding chaperone binding;cell cycle;chaperone cofactor-dependent protein refolding;clathrin coat ass…	AAK1;AP1G1;AP1M1;AP2A1;AP2M1;AP4E1;ATP13A2;BAG5;CCNG1;CDK5;CLHC1;CLTA;CLTB;CLTC;CLTCL1;DGKQ;DNM2;EPN1;EPN2;EPN3;GBA;HIP1R;HSPA8;IGF2R;LRRK2;NUMB;PICALM;RAB29;TMEM175;VPS35	0	61	23
O14978	0.146348	0.548682	-0.244142	0.155334	-0.023226	0.0886003	-0.203099	0.0608554	-0.369473	ZNF263	nucleus;DNA-binding transcription factor activity;DNA-binding transcription factor activity, RNA polymerase II-specific;DNA-binding transcription repressor activity, RNA polymerase II-specific;metal ion binding;RNA polymerase II cis-regulatory region sequence-specific DNA binding;sequence-specific DNA binding;sequence-specific double-stranded DNA binding;transcription cis-regulatory region bindin…	TRIM28	0.001	3	2
O14979	0.213871	0.604053	0.0766437	0.0287257	-0.0986986	-0.076568	0.0222872	0.0890828	-0.0279797	HNRNPDL	cytosol;nucleoplasm;nucleus;spliceosomal complex;DNA binding;double-stranded DNA binding;poly.A. binding;poly.G. binding;RNA binding;single-stranded DNA binding;regulation of gene expression;RNA processing	ATXN2;DDX17;DDX3X;DDX5;DGCR8;DHX15;DHX9;ELAVL1;EWSR1;FUS;HNRNPA1;HNRNPA2B1;HNRNPC;HNRNPD;HNRNPF;HNRNPH1;HNRNPH2;HNRNPH3;HNRNPK;HNRNPL;HNRNPM;HNRNPU;ILF3;KHDRBS1;KHSRP;MATR3;MYC;NCL;NXF1;PCBP1;PCBP2;PKM;PTBP1;PTBP2;RAVER1;RAVER2;RBM39;RBMX;RRM1;SMN1;SMN2;SNRNP70;SRSF1;SRSF11;SRSF2;SRSF3;SRSF5;SRSF6;STAT4;TARDBP;TRA2B;U2AF2;UPF1;YTHDF2	0	233	20
O14980	0.214531	0.604053	-0.0580794	-0.0352345	-0.00285397	0.0768366	-0.087302	-0.0234161	-0.024772	XPO1	annulate lamellae;Cajal body;cytoplasm;cytosol;intracellular membrane-bounded organelle;kinetochore;membrane;nuclear envelope;nuclear membrane;nucleolus;nucleoplasm;nucleus;protein-containing complex;ribonucleoprotein complex;nuclear export signal receptor activity;RNA binding;small GTPase binding;mRNA export from nucleus;nucleocytoplasmic transport;protein export from nucleus;protein localizatio…	ADGRD1;AGO2;ANP32A;ANP32B;BACH1;CBY1;CCNB1;CDC20;CDK1;CDKN1B;CSE1L;CTNNB1;DDX39B;DDX3X;DHX9;EEF1A1;EIF4E;ELAVL1;GLE1;HNRNPA1;HSPA4;IPO4;IPO5;IPO7;IPO8;IPO9;KLK10;KPNA1;KPNA2;KPNA4;KPNB1;LRPPRC;LSG1;LTV1;MAPK4;MAPK6;MLXIP;NCBP1;NCBP2;NMD3;NPAS4;NPM1;NUDC;NUP107;NUP153;NUP155;NUP160;NUP214;NUP42;NUP50;NUP54;NUP62;NUP88;NUP93;NUP98;NUTF2;NXF1;NXF3;NXT1;PHAX;PHGDH;PKIA;PLK1;RAE1;RAN;RANBP1;RANBP2;RAN…	0	393	43
O14981	0.0573035	0.424998	-0.0527649	-0.0271531	0.0394138	0.0172022	-0.0375973	-0.0505305	-0.040704	BTAF1	intracellular membrane-bounded organelle;nucleoplasm;ATP binding;ATP hydrolysis activity;ATP-dependent activity, acting on DNA;ATP-dependent chromatin remodeler activity;DNA binding;helicase activity;TBP-class protein binding;transcription coregulator activity;negative regulation of chromatin binding;negative regulation of DNA-templated transcription	C11orf88;DR1;DRAP1;GTF2B;SMARCA2;TAF2;TBP;TBPL1;TBPL2	0	126	45
O15013	0.687166	0.889891	0.0142176	-0.0787068	0.000846007	-0.0241986	0.01453	-0.0632738	-0.010663	ARHGEF10	centrosome;cytosol;guanyl-nucleotide exchange factor activity;kinesin binding;actin cytoskeleton organization;activation of GTPase activity;centrosome duplication;mitotic spindle assembly;myelination in peripheral nervous system;positive regulation of stress fiber assembly;regulation of small GTPase mediated signal transduction	RHOA	0	20	10
O15014	0.200639	0.596988	0.0501145	-0.0291322	-0.00377935	-0.0549021	0.0774051	-0.0202299	0.00535465	ZNF609	nucleoplasm;nucleus;metal ion binding;promoter-specific chromatin binding;muscle organ development;positive regulation of neuron migration;positive regulation of transcription by RNA polymerase II;regulation of myoblast proliferation;regulation of transcription by RNA polymerase II	EIF4G2;SHPRH	0	45	18
O15015	0.806238	0.938027	0.043224	0.224961	-0.20769	-0.0509288	-0.0638975	0.243529	-0.083617	ZNF646	nucleus;DNA-binding transcription activator activity, RNA polymerase II-specific;DNA-binding transcription factor activity, RNA polymerase II-specific;metal ion binding;RNA polymerase II cis-regulatory region sequence-specific DNA binding;regulation of DNA-templated transcription		0	8	5
O15020	0.905573	0.972991	-0.00340795	0.0401787	-0.0176691	0.0121603	-0.0137578	0.0505144	-0.0123105	SPTBN2	apical plasma membrane;cell junction;cell projection;cortical actin cytoskeleton;cytosol;extracellular space;glutamatergic synapse;intracellular membrane-bounded organelle;neuronal cell body;parallel fiber to Purkinje cell synapse;paranodal junction;plasma membrane;postsynaptic spectrin-associated cytoskeleton;presynapse;spectrin;actin binding;actin filament binding;cadherin binding;phospholipid …	ACTB;ANK1;ANK2;ANK3;ARHGEF11;ATXN10;ATXN7;ATXN7-2;CACNA1A;EPB41L2;GRID2;GRM1;KCNC3;PLEKHG4;SLC1A6;SPTA1;SPTAN1;SPTB;SPTBN1;SPTBN4;SPTBN5;TTBK2;ZNF592	0	316	70
O15027	0.278918	0.6648	-0.0249372	0.0154745	0.0228696	-0.0239108	-0.0355588	-0.0319019	0.00708237	SEC16A	cytosol;endoplasmic reticulum exit site;endoplasmic reticulum membrane;ER to Golgi transport vesicle membrane;Golgi membrane;organelle membrane;perinuclear region of cytoplasm;autophagy;COPII vesicle coating;endoplasmic reticulum organization;endoplasmic reticulum to Golgi vesicle-mediated transport;Golgi organization;Golgi to plasma membrane transport;protein exit from endoplasmic reticulum;prot…	GBF1;GOLPH3;KLHL12;LMAN1;MIA2;MIA3;PREB;RAB1A;RGN;SAR1A;SAR1B;SEC13;SEC16B;SEC22B;SEC23A;SEC23B;SEC23IP;SEC24A;SEC24B;SEC24C;SEC24D;SEC31A;SEC31B;STX5;TFG;TRAPPC2;USO1	0	89	29
O15031	0.747119	0.916615	0.0106282	0.0267112	-0.0229165	0.0543743	0.00720931	0.07167	0.0111743	PLXNB2	cell surface;extracellular exosome;plasma membrane;semaphorin receptor complex;semaphorin receptor activity;brain development;excitatory synapse assembly;homophilic cell adhesion via plasma membrane adhesion molecules;negative regulation of cell adhesion;neural tube closure;neuroblast proliferation;positive regulation of axonogenesis;positive regulation of neuron projection development;positive r…	ANG;ARHGEF11;ARHGEF12;JAML;MET;NRP1;PLXNB1;PLXNB3;PLXND1;PTN;RAC2;RAC3;RHOD;RND1;RND2;RND3;RRAS;SEMA4A;SEMA4B;SEMA4C;SEMA4D;SEMA4F;SEMA4G	0	106	34
O15033	0.31762	0.690755	0.186482	0.123183	-0.338407	0.117669	0.233749	0.186231	0.0419125	AREL1	cytoplasm;cytosol;ubiquitin protein ligase activity;ubiquitin-protein transferase activity;apoptotic process;negative regulation of apoptotic process;protein K11-linked ubiquitination;protein K33-linked ubiquitination;protein polyubiquitination;protein ubiquitination;regulation of inflammatory response;ubiquitin-dependent protein catabolic process	UBC;UBE2D1;UBE2L3	0.002	4	2
O15034	0.209487	0.601378	-0.082784	0.0289796	0.132478	-0.0425787	-0.0575915	-0.0721204	0.000239071	RIMBP2	plasma membrane;synapse;neuromuscular synaptic transmission	CACNA1A;RAB3A;RAB3C;RIMS1;RIMS2;UNC13B	0	9	5
O15037	0.0660956	0.437474	0.0569419	0.00515107	0.0430336	-0.0199138	0.070168	0.0414533	0.0874753	KHNYN	cytoplasmic ribonucleoprotein granule;nucleus;mRNA binding;RNA endonuclease activity	NEDD8;TRIM25;ZC3HAV1	0	8	5
O15042	0.627429	0.860907	-0.0131715	0.0398761	-0.00105723	0.0283389	-0.0308031	0.0448069	0.0136394	U2SURP	nucleoplasm;nucleus;RNA binding;RNA processing;Spliceosome	BCLAF1;CCAR1;CDC5L;CHERP;DDX42;DDX46;DHX15;FUS;LUC7L3;PHF5A;PRPF40A;PRPF4B;PUF60;RBM10;RBM17;RBM5;SF1;SF3A1;SF3A2;SF3A3;SF3B1;SF3B2;SF3B3;SMNDC1;SNRPA1;SNRPB2;SNRPD1;SNRPE;SNRPF;SNRPG;TCERG1;THOC2;TPR;TRA2A;U2AF2;ZNF638	0	140	30
O15047	0.446207	0.770073	-0.0310015	0.0494055	0.00415108	0.0061772	-0.00473344	0.0437333	-0.0722706	SETD1A	chromatin;cytoplasm;histone methyltransferase complex;nuclear speck;nucleoplasm;nucleus;Set1C/COMPASS complex;beta-catenin binding;histone H3K4 methyltransferase activity;histone H3K4 monomethyltransferase activity;histone H3K4 trimethyltransferase activity;RNA binding;RNA polymerase II-specific DNA-binding transcription factor binding;brain development;DNA damage response;methylation;regulation …	ASH2L;BOD1L1;CAMKMT;CCNK;CTNNB1;CXXC1;DOT1L;DPY30;EP300;H3-2;H3-3A;H3C1;H3C1;H3F3C;H4-16;HCFC1;HCFC2;HDAC1;HDAC2;HIST1H2BB;HIST2H2BE;HIST2H3A;HIST3H3;HNMT;JADE2;KAT2B;KDM1A;KDM6A;KMT2A;KMT2B;KMT2C;KMT2D;KMT2E;NCOA6;OGT;PAGR1;PAXIP1;PHF8;POLR2A;PRDM9;PRMT1;PRMT6;RBBP5;RCOR1;RNF20;RPS27A;RTF1;SDC1;SETD1B;SETD2;SETD7;SIN3A;SMARCA4;SMYD3;TP53;TP53BP1;UBA52;WDR5;WDR5B;WDR82	0	63	21
O15054	0.718498	0.903009	-0.0227725	0.122679	-0.0283066	0.0235906	-0.0213357	0.09405	-0.0230684	KDM6B	MLL3/4 complex;nucleoplasm;nucleus;beta-catenin binding;chromatin DNA binding;histone demethylase activity;histone H3K27me2/H3K27me3 demethylase activity;metal ion binding;RNA polymerase II cis-regulatory region sequence-specific DNA binding;cardiac muscle cell differentiation;cell fate commitment;cellular response to hydrogen peroxide;chromatin remodeling;endothelial cell differentiation;hippoca…	ASH2L;ATP5F1A;ATP5F1C;ATP5F1D;ATP5MC1;ATP5MC2;ATP5MC3;ATP5PB;ATP5PD;ATP5PO;ATP6V0B;ATP6V0C;BMI1;CBX2;CDKN2A;DPY30;EED;EHMT2;EP300;ESR1;EZH1;EZH2;FOS;H2AX;H3-2;H3-3A;H3C1;H3C1;H3C14;H3C15;H3C6;H3F3C;H4-16;H7C0C1;HIST2H2AA3;HIST2H2AC;HIST2H2BE;HIST2H3A;HIST3H3;HOXB1;JUN;KDM1A;KDM2A;KDM3A;KDM4A;KDM4B;KDM6A;KDM7A;KMT2C;KMT2D;MT-ATP6;PPARA;RBBP4;RBBP5;RBBP7;SIRT1;SMAD2;SMAD3;SMARCA4;SUZ12;TBX21;TP53;T…	0	6	5
O15056	0.732573	0.91054	0.0166376	-0.0255966	-0.0268085	-0.156673	-0.0332267	-0.0775908	-0.0483481	SYNJ2	cell projection;cytoskeleton;cytosol;membrane raft;perinuclear region of cytoplasm;plasma membrane;presynapse;phosphatidylinositol phosphate 4-phosphatase activity;phosphatidylinositol-3,5-bisphosphate 3-phosphatase activity;phosphatidylinositol-3,5-bisphosphate 5-phosphatase activity;phosphatidylinositol-3-phosphate phosphatase activity;phosphatidylinositol-4,5-bisphosphate 5-phosphatase activit…	AMPH;BIN1;EPN2;EPN3;EPS15;GRB2;INPP4A;INPP4B;INPP5B;INPP5E;INPP5F;ITSN1;ITSN2;OCRL;PI4K2A;PI4KA;PI4KB;PIK3C2A;PIK3C2B;PIK3C2G;PIK3CB;PIK3CD;PIK3R1;PIP4K2A;PIP4K2B;PIP4K2C;PIP4P1;PIP4P2;PIP5K1A;PIP5K1B;PIP5K1C;PIP5KL1;PLCB1;PLCD1;PTEN;RAC1;SH3GL1;SH3GL2;SH3GL3;SH3KBP1;SNAP91;SNX9;STON2;SYNJ1;SYNJ2BP;WASL	0	4	3
O15060	0.986601	0.996289	-0.000679927	-0.0277066	0.00363953	0.0204906	-0.0688302	0.0511967	0.0120173	ZBTB39	nucleoplasm;DNA-binding transcription repressor activity, RNA polymerase II-specific;metal ion binding;RNA polymerase II cis-regulatory region sequence-specific DNA binding;negative regulation of transcription by RNA polymerase II;regulation of cytokine production;regulation of immune system process		0	7	3
O15061	0.116647	0.509468	0.0659321	0.0187693	-0.038638	0.0045851	0.0194174	0.0484954	0.1146	SYNM	adherens junction;costamere;intermediate filament;intermediate filament cytoskeleton;neurofilament cytoskeleton;sarcolemma;intermediate filament binding;structural constituent of cytoskeleton;structural constituent of muscle;vinculin binding;fast-twitch skeletal muscle fiber contraction;intermediate filament cytoskeleton organization	DES;DTNA;FLNC;LHX3;LHX4;NES;PLEC;SYNC;TLN1;TLN2;VCL;ZYX	0	19	8
O15062	0.169734	0.571781	-0.0883878	0.0283011	0.0513487	-0.032213	-0.00404904	-0.052124	-0.161553	ZBTB5	chromatin;nucleus;DNA-binding transcription factor activity, RNA polymerase II-specific;DNA-binding transcription repressor activity, RNA polymerase II-specific;metal ion binding;RNA polymerase II transcription regulatory region sequence-specific DNA binding;negative regulation of transcription by RNA polymerase II;regulation of transcription by RNA polymerase II		0.001	4	2
O15063	0.696628	0.893373	0.024471	-0.118264	-0.0114507	0.0710147	0.0452188	-0.0152518	-0.0152536	GARRE1	cytosol;P-body;CCR4-NOT complex binding;small GTPase binding;Rac protein signal transduction		0	17	7
O15066	0.250546	0.641271	-0.0305143	0.0125006	0.0169312	-0.0165445	-0.0256299	0.00839947	-0.061425	KIF3B	axon cytoplasm;centrosome;ciliary tip;cilium;cytosol;dendrite;dendrite cytoplasm;dendritic spine;extracellular exosome;kinesin complex;kinesin II complex;membrane;microtubule;microtubule cytoskeleton;midbody;plus-end kinesin complex;ATP binding;ATP hydrolysis activity;intraciliary transport particle B binding;microtubule binding;microtubule motor activity;plus-end-directed microtubule motor activ…	ASXL1;ASXL2;IFT20;IFT46;IFT52;IFT88;KIF11;KIF15;KIF3A;KIFAP3;KIFC3;KLC1;KLC2;PKP4;PLAGL2;POFUT1;RAB4A;RIMBP3;TRIM60	0	43	16
O15067	0.868049	0.959845	0.00740169	-0.0629593	0.00498896	0.00621724	0.0266688	-0.0798168	0.0236	PFAS	cytoplasm;cytosol;extracellular exosome;ATP binding;metal ion binding;phosphoribosylformylglycinamidine synthase activity;'de novo' AMP biosynthetic process;'de novo' IMP biosynthetic process;'de novo' XMP biosynthetic process;anterior head development;glutamine metabolic process;GMP biosynthetic process;purine nucleotide biosynthetic process;purine ribonucleoside monophosphate biosynthetic proce…	ADSL;ATIC;GART;PAICS;PPAT;RBM8A;REEP5	0	283	39
O15068	0.325168	0.697896	0.0708533	-0.116901	0.0477208	-0.102164	-0.031239	-0.0104384	0.0828925	MCF2L	cytoplasm;cytosol;endomembrane system;extracellular space;extrinsic component of cytoplasmic side of plasma membrane;extrinsic component of membrane;plasma membrane;guanyl-nucleotide exchange factor activity;phosphatidylinositol binding;intracellular signal transduction;positive regulation of Rho protein signal transduction;regulation of small GTPase mediated signal transduction	CDC42;RAC1;RHOA	0	7	4
O15069	0.383758	0.72839	-0.0249555	0.0773811	0.02003	0.0405344	0.0120451	0.0579376	-0.00690382	NACAD	cytoplasm;nascent polypeptide-associated complex;nucleus;unfolded protein binding;protein targeting to membrane;protein transport	BTF3;BTF3L4;EEF1B2;EEF1G;RPL11;RPL13;RPL17;RPL17-C18orf32;RPL18;RPL18A;RPL21;RPL23A;RPL4;RPL5;RPL7A;RPL9;RPLP0;RPS15;RPS18;RPS3A;RPS5;RPS7;RPS8	0	48	15
O15075	0.10601	0.496018	0.0492254	-0.0402583	-0.0524183	-0.0108009	0.0234125	-0.0237482	0.0445345	DCLK1	plasma membrane;postsynaptic density;ATP binding;protein kinase activity;protein serine kinase activity;protein serine/threonine kinase activity;axon extension;central nervous system development;central nervous system projection neuron axonogenesis;dendrite morphogenesis;endosomal transport;forebrain development;intracellular signal transduction;negative regulation of protein localization to nucl…	CALM1;CALML3;CALML4;CALML5;CALML6;DCX;LGR5;MAB21L1;NBEA;TRPM5	0	62	18
O15078	0.0273928	0.362737	0.0491999	-0.0179236	-0.00377246	-0.0483689	0.0181693	0.0378293	0.0215362	CEP290	centriolar satellite;centriole;centrosome;ciliary basal body;ciliary transition zone;cytoplasm;cytosol;extracellular region;membrane;MKS complex;nucleus;photoreceptor connecting cilium;protein-containing complex;specific granule lumen;identical protein binding;camera-type eye development;ciliary basal body-plasma membrane docking;ciliary transition zone assembly;cilium assembly;eye photoreceptor …	ABCA4;AHI1;AIPL1;ALMS1;ARL13B;B9D1;B9D2;BBS1;BBS10;BBS12;BBS2;BBS4;BBS5;BBS7;BBS9;CALM1;CC2D2A;CCDC14;CCP110;CEP120;CEP131;CEP135;CEP162;CEP164;CEP72;CEP76;CEP83;CEP97;CETN1;CNTLN;CRX;GUCY2D;HAUS2;IFT140;IFT88;IMPDH1;INVS;IQCB1;KIAA0586;KIF3A;LCA5;LRAT;MKS1;NEURL4;NIN;NPHP1;NPHP3;NPHP4;OFD1;PCM1;PCNT;PEG10;PLK1;RAB3IP;RAB8A;RD3;RDH12;RPE65;RPGR;RPGRIP1;RPGRIP1L;SASS6;SDCCAG8;SPATA7;TCTN1;TCTN2;TC…	0	43	19
O15084	0.924526	0.979984	-0.00301553	0.00130438	0.0144289	-0.0701661	-0.0281994	-0.0415678	0.0062877	ANKRD28	cytosol;nucleoplasm;negative regulation of non-canonical NF-kappaB signal transduction	ANKRD44;ANKRD52;DOCK1;PPP1CB;PPP1CC;PPP6C;PPP6R1;PPP6R2;PPP6R3;USP10	0	82	19
O15085	0.277536	0.662901	-0.0526676	0.0166223	0.0722596	-0.0559312	-0.0440258	-0.074285	-0.00674143	ARHGEF11	cytoplasm;cytosol;nucleoplasm;plasma membrane;G protein-coupled receptor binding;GTPase activator activity;guanyl-nucleotide exchange factor activity;actin cytoskeleton organization;establishment of cell polarity;G protein-coupled receptor signaling pathway;positive regulation of DNA-templated transcription;regulation of cell growth;regulation of small GTPase mediated signal transduction;Rho prot…	AKAP13;ARHGEF1;ARHGEF12;ARRB1;CDC42;CELSR1;DAAM1;GNA12;GNA13;LPAR2;MCF2;PAK4;PAK5;PLXNB1;PLXNB2;PLXNB3;RGS1;RGS10;RGS11;RGS12;RGS13;RGS16;RGS17;RGS18;RGS19;RGS20;RGS21;RGS4;RGS5;RGS6;RGS7;RGS8;RHOA;RHOB;RHOC;RND1;ROCK1;SEMA4D;SLC1A6;SPTBN2;TJP1	0	50	15
O15090	0.00181578	0.227422	0.113447	-0.00586328	0.00515394	-0.0387439	0.109197	0.0843641	0.107328	ZNF536	nucleus;DNA-binding transcription factor activity, RNA polymerase II-specific;DNA-binding transcription repressor activity, RNA polymerase II-specific;metal ion binding;retinoic acid-responsive element binding;RNA polymerase II cis-regulatory region sequence-specific DNA binding;negative regulation of neuron differentiation;negative regulation of retinoic acid receptor signaling pathway;negative …		0	8	3
O15091	0.296869	0.679463	0.030403	0.0266978	-0.0045061	-0.0490172	0.0446957	0.0186566	0.00103111	PRORP	mitochondrial matrix;mitochondrial nucleoid;mitochondrial ribonuclease P complex;mitochondrion;nucleoplasm;metal ion binding;ribonuclease P activity;mitochondrial tRNA 5'-end processing;tRNA 5'-leader removal	AGO1;AGO2;AGO3;AGO4;CLP1;DGCR8;DHX9;DICER1;DROSHA;ELAC2;ERN1;FDFT1;FSIP1;HSD17B10;NPAS3;POP1;POP4;POP5;POP7;PRKRA;PTCD1;RPP14;RPP21;RPP25;RPP30;RPP38;RPP40;TARBP2;TRMT10C	0	30	12
O15105	0.68356	0.887879	-0.0824635	0.0471824	0.455777	0.0509699	-0.093032	0.0504501	0.349121	SMAD7	centrosome;chromatin;cytoplasm;cytosol;fibrillar center;heteromeric SMAD protein complex;nucleoplasm;nucleus;plasma membrane;protein-containing complex;activin receptor binding;beta-catenin binding;collagen binding;I-SMAD binding;metal ion binding;transcription corepressor activity;transcription regulator inhibitor activity;type I transforming growth factor beta receptor binding;ubiquitin ligase-…	ACVR1;ACVR1B;ACVR2A;ACVR2B;ACVRL1;AKT1;ATP1B4;AXIN1;BAMBI;BMP2;BMP7;BMPR1A;BMPR1B;BMPR2;CCN2;CTNNB1;CYLD;EP300;HDAC1;HDAC2;HNF4A;ITCH;LEF1;MAP2K3;MYOD1;NEDD4;NEDD4L;PIAS4;PPP1CB;PPP1CC;PPP1R15A;RLIM;RNF111;RUNX2;SERPINE1;SIRT1;SKI;SKIL;SMAD1;SMAD2;SMAD3;SMAD4;SMAD5;SMAD6;SMAD9;SMURF1;SMURF2;SNW1;STAT1;STRAP;TAB2;TAB3;TGFB1;TGFB2;TGFB3;TGFBR1;TGFBR2;UCHL5;USP15;WWP1;WWP2;YAP1;ZEB1;ZFYVE9	0.026	2	1
O15111	0.13996	0.539986	0.0467354	-0.0498557	0.00469108	-0.0645669	0.0294063	-0.0176552	0.0187236	CHUK	CD40 receptor complex;cytoplasm;cytoplasmic side of plasma membrane;cytosol;IkappaB kinase complex;nucleoplasm;ATP binding;IkappaB kinase activity;protein heterodimerization activity;protein homodimerization activity;protein kinase activity;protein serine/threonine kinase activity;protein-containing complex binding;scaffold protein binding;transferrin receptor binding;anatomical structure morphog…	AKT1;AKT2;AKT3;ATM;BCL10;BCL2;BCL3;BIRC2;BIRC3;BTK;BTRC;CARD11;CARD9;CASP8;CD40;CDC37;COPS5;CREBBP;CTNNB1;CUL1;CYLD;DDX58;DIABLO;DIABLO;EIF2AK1;EIF2AK2;EIF2AK3;EIF2AK4;ELP1;EP300;ERC1;ERLIN1;ESR1;FADD;FKBP4;FKBP5;FOXO1;FOXO3;FOXO4;GPR83;H3-2;H3-3A;H3C1;H3F3C;HIST2H3A;HIST3H3;HSP90AA1;HSP90AB1;HSPA4;IFIH1;IKBIP;IKBKB;IKBKE;IKBKG;IL1A;IL1B;IL6;IRAK1;IRAK2;IRAK4;IRF3;IRF7;IRS1;IRS2;IRS4;LRRC14;LTBR;…	0	42	16
O15116	0.0505217	0.410295	0.0746728	-0.14635	-0.155569	-0.128794	-0.106822	-0.0803053	-0.0195674	LSM1	axon;cytoplasm;cytosol;dendrite;Lsm1-7-Pat1 complex;neuronal cell body;nucleus;P-body;ribonucleoprotein complex;mRNA binding;pre-mRNA binding;RNA binding;RNA cap binding;deadenylation-dependent decapping of nuclear-transcribed mRNA;histone mRNA catabolic process;mRNA processing;negative regulation of neuron differentiation;neuron differentiation;RNA splicing;RNA splicing, via transesterification …	BAG4;C19orf54;CNOT1;DCP1A;DCP1B;DCP2;DDX3X;DDX6;EDC3;EDC4;EIF4E;LSM12;LSM14A;LSM2;LSM3;LSM4;LSM5;LSM6;LSM7;LSM8;PABPC1;PATL1;PATL2;SNRPD1;SNRPD2;SNRPD3;SNRPE;SNRPF;SNRPG;TCIM;TNRC6A;UPF1;UPF2;XRN1	0	12	3
O15118	0.00507714	0.272008	0.16382	-0.100902	-0.087212	-0.0557308	0.071081	0.0440354	0.132499	NPC1	endoplasmic reticulum;extracellular exosome;extracellular region;Golgi apparatus;late endosome membrane;lysosomal membrane;lysosome;membrane;membrane raft;nuclear envelope;perinuclear region of cytoplasm;plasma membrane;cholesterol binding;signaling receptor activity;sterol transporter activity;transmembrane signaling receptor activity;virus receptor activity;adult walking behavior;autophagy;bile…	ABCA1;ABCG1;CHIT1;ETFA;GP2;GRAMD1B;GTPBP1;HMGCR;LAMP1;NPC2;OSBPL5;SLC38A9;SMPD1;SREBF1;SREBF2;STARD3;STARD3NL;TMEM97	0	6	4
O15119	0.905294	0.972991	-0.00945994	-0.0262583	0.0141979	-0.028987	0.0763362	-0.166253	0.02049	TBX3	chromatin;cilium;nucleus;DNA-binding transcription activator activity, RNA polymerase II-specific;DNA-binding transcription factor activity, RNA polymerase II-specific;DNA-binding transcription repressor activity, RNA polymerase II-specific;RNA polymerase II cis-regulatory region sequence-specific DNA binding;RNA polymerase II-specific DNA-binding transcription factor binding;sequence-specific DN…	ESRRB;FGF10;GATA4;GJA5;HCN4;KLF4;LIF;MAPK1;MAPK3;NANOG;NKX2-5;POU5F1;RBM19;RBM39;SALL4;SHOX2;SOX2;TBX5	0	42	10
O15120	0.288985	0.673372	-0.0988133	0.0292669	0.211381	0.147033	-0.00350802	0.148576	-0.0538279	AGPAT2	endoplasmic reticulum;endoplasmic reticulum membrane;plasma membrane;specific granule membrane;1-acylglycerol-3-phosphate O-acyltransferase activity;CDP-diacylglycerol biosynthetic process;epidermis development;phosphatidic acid biosynthetic process;phospholipid metabolic process;positive regulation of cytokine production;positive regulation of cytokine-mediated signaling pathway;response to xeno…	AGK;AGPAT1;AGPAT3;AGPAT4;AGPAT5;BSCL2;CAV1;CAVIN1;CDS1;CDS2;DGAT2;DGKA;DGKB;DGKD;DGKE;DGKG;DGKQ;GNPAT;GPAM;GPAT2;GPAT3;GPAT4;GPD1;GPD1L;GPD2;LCLAT1;LMNA;LPCAT2;LPIN1;LPIN2;LPIN3;MBOAT1;MBOAT2;PBX3;PIGA;PLD1;PLD2;PLPP2;PLPP3;PLPP4;PLPP5;ZMPSTE24	0.001	4	2
O15121	0.201283	0.597273	-0.192299	-0.0764698	0.11089	0.320029	0.0290254	-0.111537	-0.139935	DEGS1	endoplasmic reticulum;endoplasmic reticulum membrane;membrane;mitochondrial membrane;mitochondrion;plasma membrane;specific granule membrane;electron transfer activity;retinol isomerase activity;sphingolipid delta-4 desaturase activity;ceramide biosynthetic process;myelin maintenance;sphingolipid biosynthetic process;unsaturated fatty acid biosynthetic process;Sphingolipid metabolism	ACER1;ACER2;ACER3;ASAH1;ASAH2;CERK;CERS1;CERS2;CERS3;CERS4;CERS5;CERS6;DEGS2;ENPP7;GALC;GBA;GBA2;KDSR;METAP2;PLPP2;PLPP3;SGMS1;SGMS2;SGPP1;SGPP2;SMPD1;SMPD2;SMPD3;SMPD4;SPHK1;SPHK2;SPTLC1;SPTLC2;SPTLC3;UGCG;UGT8	0	6	2
O15126	0.300325	0.681031	-0.0502376	0.105657	0.0997018	-0.0227881	0.0134019	0.0190683	-0.000611939	SCAMP1	clathrin-coated vesicle;membrane;plasma membrane;recycling endosome membrane;specific granule membrane;synaptic vesicle membrane;trans-Golgi network;trans-Golgi network membrane;zymogen granule membrane;protein domain specific binding;endocytosis;establishment of localization in cell;exocytosis;post-Golgi vesicle-mediated transport;protein transport	ITSN1;SYNRG	0	52	7
O15127	0.902072	0.972558	0.00729573	0.0591337	0.0242322	-0.104303	0.0494881	-0.0154517	-0.0330867	SCAMP2	extracellular exosome;Golgi apparatus;intracellular membrane-bounded organelle;membrane;recycling endosome membrane;trans-Golgi network membrane;post-Golgi vesicle-mediated transport;protein transport	ARF6;GPR108	0	27	3
O15131	0.37955	0.726495	-0.0745405	0.0151466	0.213341	0.0205779	-0.0678362	0.0459936	0.0472867	KPNA5	cytosol;NLS-dependent protein nuclear import complex;nucleoplasm;nucleus;nuclear import signal receptor activity;nuclear localization sequence binding;NLS-bearing protein import into nucleus;protein import into nucleus	ANP32B;ASTN2;BLOC1S6;CSE1L;IPO5;KIAA1328;KPNB1;MIPOL1;NUP153;NUP50;RANBP2;RCC1;SPOPL;TBC1D8B;WDPCP	0	73	5
O15143	0.4261	0.75795	0.0263424	0.00829238	0.0467393	-0.034399	0.00978606	0.0204811	0.0693926	ARPC1B	actin cytoskeleton;Arp2/3 protein complex;cytosol;extracellular exosome;focal adhesion;nucleus;tubulobulbar complex;actin filament binding;structural constituent of cytoskeleton;Arp2/3 complex-mediated actin nucleation;response to estradiol;response to estrogen;Fc gamma R-mediated phagocytosis;Regulation of actin cytoskeleton;Bacterial invasion of epithelial cells;Pathogenic Escherichia coli infe…	ABI1;ACTA1;ACTB;ACTG1;ACTR2;ACTR3;ACTR3B;ACTR3C;ARPC1A;ARPC2;ARPC3;ARPC4;ARPC4-TTLL3;ARPC5;ARPC5L;ARPIN;BRK1;CDC42;CYFIP1;CYFIP2;GMFG;HCLS1;MYH9;NCKAP1;NCKAP1L;NCKIPSD;WAS;WASF1;WASF2;WASL;WIPF1	0	26	6
O15144	0.959991	0.990626	0.00170128	-0.0187121	-0.00878938	0.0414551	-0.0152085	-0.023592	0.057858	ARPC2	actin cytoskeleton;Arp2/3 protein complex;cytosol;endosome;extracellular exosome;focal adhesion;glutamatergic synapse;lamellipodium;muscle cell projection membrane;neuron projection;nucleoplasm;nucleus;site of double-strand break;actin filament binding;structural constituent of cytoskeleton;actin filament polymerization;actin polymerization-dependent cell motility;Arp2/3 complex-mediated actin nu…	ABI1;ACTA1;ACTB;ACTG1;ACTR2;ACTR3;ACTR3B;ACTR3C;ARPC1A;ARPC1B;ARPC3;ARPC4;ARPC4-TTLL3;ARPC5;ARPC5L;ARPIN;BRK1;CAPZA1;CAPZA2;CAPZB;CDC42;CFL1;CTTN;CYFIP1;CYFIP2;ENSP00000491073;GMFG;HCLS1;MYL6;NCKAP1;NCKAP1L;NCKIPSD;TPM3;VCL;WAS;WASF1;WASF2;WASF3;WASL;WIPF1	0	81	13
O15145	0.304427	0.683668	-0.0494483	-0.0125396	0.0286523	0.105836	-0.0506025	-0.00719994	0.0314067	ARPC3	actin cytoskeleton;Arp2/3 protein complex;cytosol;extracellular exosome;filamentous actin;focal adhesion;growth cone leading edge;lamellipodium;membrane;nucleus;site of double-strand break;actin filament binding;structural constituent of cytoskeleton;actin polymerization-dependent cell motility;Arp2/3 complex-mediated actin nucleation;cellular response to nerve growth factor stimulus;regulation o…	ABI1;ACTA1;ACTB;ACTG1;ACTR2;ACTR3;ACTR3B;ACTR3C;ARPC1A;ARPC1B;ARPC2;ARPC4;ARPC4-TTLL3;ARPC5;ARPC5L;ARPIN;BRK1;CAPZA2;CAPZB;CDC42;CTTN;CYFIP1;CYFIP2;DOCK8;ENSP00000491073;GMFG;GPBAR1;HCLS1;NCKAP1;NCKAP1L;NCKIPSD;SCRN2;WAS;WASF1;WASF2;WASF3;WASL;WIPF1;WIPF2	0	25	5
O15155	0.248547	0.640384	0.0449126	0.0452217	0.00379429	0.0764435	0.13374	0.0816206	0.044837	BET1	endoplasmic reticulum membrane;endoplasmic reticulum-Golgi intermediate compartment membrane;Golgi membrane;membrane;SNARE complex;transport vesicle;SNAP receptor activity;endoplasmic reticulum to Golgi vesicle-mediated transport;protein transport;vesicle fusion with Golgi apparatus;SNARE interactions in vesicular transport	ARCN1;BET1L;BNIP1;COG1;COG2;COG3;COG4;COG5;COG6;COG8;COPB1;COPB2;COPE;COPG1;GOLGA2;GORASP1;GOSR1;GOSR2;L7N2F9;LMAN1;NAPA;NAPB;NAPG;NSF;RAB1A;RAB1B;SCFD1;SEC13;SEC22A;SEC22B;SEC22C;SEC23A;SEC24A;SEC24B;SEC24C;SEC24D;SEC31A;SNAP23;SNAP25;SNAP29;STX10;STX12;STX16;STX17;STX18;STX19;STX1A;STX1B;STX3;STX4;STX5;STX6;STX7;STX8;TRAPPC1;TRAPPC3;TSNARE1;USE1;USO1;VAMP1;VAMP2;VAMP3;VAMP4;VAMP7;VAMP8;VTI1A;VT…	0	11	1
O15156	0.521698	0.810651	-0.0684494	0.045972	-0.0340066	0.158661	-0.107503	0.147286	-0.0745049	ZBTB7B	nucleoplasm;DNA-binding transcription activator activity, RNA polymerase II-specific;DNA-binding transcription factor activity, RNA polymerase II-specific;DNA-binding transcription repressor activity;histone deacetylase binding;metal ion binding;protein homodimerization activity;RNA polymerase II cis-regulatory region sequence-specific DNA binding;sequence-specific double-stranded DNA binding;ada…	CDCP1;HNRNPU;RUNX3	0.001	5	3
O15160	0.40483	0.744819	0.0204326	-0.00370296	-0.0499152	-0.015887	-0.0231627	0.0311476	-0.0161922	POLR1C	cytoplasm;cytosol;fibrillar center;nucleoplasm;nucleus;RNA polymerase I complex;RNA polymerase III complex;DNA binding;DNA-directed 5'-3' RNA polymerase activity;protein dimerization activity;RNA polymerase I activity;RNA polymerase III activity;transcription by RNA polymerase I;Purine metabolism;Pyrimidine metabolism;RNA polymerase;Cytosolic DNA-sensing pathway	ALG5;APMAP;ARL6IP1;ATP5F1A;ATP5F1C;ATP5PO;BDP1;BRF1;BRF2;BRIX1;BYSL;C6orf15;CCDC105;CD3EAP;CD74;CRCP;CUL7;CXorf66;DDX56;DHX15;DKC1;EBNA1BP2;EEF2;EFL1;EFTUD2;EIF1AX;EIF1AY;ELOF1;EMG1;ENSP00000487094;ENSP00000498801;ENSP00000499200;ERCC3;FANCE;FBL;FLT3LG;GFM1;GNL3;GPN1;GPN3;GRPEL1;GRWD1;GTF2B;GTF2E1;GTF2F1;GTF2F2;GTF2H1;GTF2H2;GTF2H3;GTF2H4;GTF3C1;H0YIJ7;H3BN98;H4-16;H7C0C1;HMGN1;HMGN2;HMGN4;HSPBP1…	0	57	10
O15162	0.808634	0.939105	0.0323994	-0.252187	-0.032358	-0.429668	-0.111983	-0.223214	-0.281818	PLSCR1	collagen-containing extracellular matrix;cytoplasm;cytosol;extracellular exosome;Golgi apparatus;membrane;membrane raft;nucleolus;nucleoplasm;nucleus;perinuclear region of cytoplasm;plasma membrane;calcium ion binding;CD4 receptor binding;DNA binding;DNA-binding transcription activator activity, RNA polymerase II-specific;enzyme binding;epidermal growth factor receptor binding;lead ion binding;ma…	BACE1;IFI44;IFI44L;IFIH1;IFIT3;OAS1;PARP9;RSAD2;STAT1	0	6	2
O15164	0.964807	0.991494	0.00134038	0.0551495	-0.0222984	0.0272857	0.0286281	0.0472176	-0.0116878	TRIM24	cytosol;euchromatin;male germ cell nucleus;mitochondrion;nucleoplasm;nucleus;perichromatin fibrils;chromatin binding;estrogen response element binding;lysine-acetylated histone binding;nuclear receptor binding;p53 binding;protein kinase activity;signaling receptor binding;transcription coactivator activity;ubiquitin protein ligase activity;zinc ion binding;calcium ion homeostasis;cellular respons…	AKAP9;AR;BBOX1;BRAF;ESR1;FGFR1OP;FGFR1OP2;H3-2;H3-3A;H3C1;H3C1;H3C10;H3C11;H3C14;H3C15;H3C2;H3C3;H3C4;H3C6;H3C7;H3C8;H3F3C;H4-16;HIST2H3A;HIST3H3;MORC3;MYO18A;NRIP1;RARA;RARS1;RXRA;SPOP;SSRP1;STAT3;TP53;TRAT1;TRIM17;TRIM27;TRIM28;TRIM33;ZMYM2	0	103	26
O15169	0.556748	0.825993	0.0929607	-0.292015	0.121934	-0.00138017	0.190886	-0.0435492	-0.0399159	AXIN1	beta-catenin destruction complex;cell cortex;cell periphery;cytoplasm;cytoplasmic vesicle;cytosol;lateral plasma membrane;microtubule cytoskeleton;nucleolus;nucleus;perinuclear region of cytoplasm;plasma membrane;Wnt signalosome;armadillo repeat domain binding;beta-catenin binding;enzyme binding;I-SMAD binding;identical protein binding;molecular adaptor activity;p53 binding;protein homodimerizati…	ADAR;AKT1;AMER1;ANK1;ANK2;ANK3;ANKRD6;APC;APC2;ARRB1;ARRB2;AXIN2;BTRC;CACYBP;CAV1;CCND1;CDH1;CDH2;CHKA;CSNK1A1;CSNK1A1L;CSNK1E;CSNK1G2;CTNNA1;CTNNB1;CTNNBIP1;CUL1;DAB2;DIXDC1;DKK1;DKK2;DVL1;DVL2;DVL3;ESR1;FBXW11;FRAT1;FZD1;FZD2;FZD4;FZD5;FZD7;GNAO1;GSK3A;GSK3B;HIPK2;HNF4A;LAMTOR1;LEF1;LRP5;LRP6;MAP3K1;MYC;PPP2CA;PPP2R1A;PPP2R5A;PTPA;RNF111;RNF146;RNF43;RPS27A;SIAH1;SKP1;SMAD3;SMAD7;SMURF2;STK11;T…	0.021	2	1
O15173	0.822658	0.944613	0.0118686	0.0616663	-0.0574669	0.0163819	-0.0197111	0.0894967	-0.0135986	PGRMC2	endomembrane system;endoplasmic reticulum;extracellular region;membrane;nuclear envelope;nucleoplasm;heme binding;heme transmembrane transporter activity;nuclear steroid receptor activity;steroid binding;adipose tissue development	AAAS;CYB5B;PAQR5;PAQR7;PAQR8;PGR	0	54	11
O15182	0.452394	0.77294	-0.0639785	0.137062	-0.078972	0.143958	-0.0252951	-0.0150174	0.0504258	CETN3	centriole;centrosome;ciliary basal body;cytoplasm;microtubule organizing center;nuclear pore nuclear basket;nucleolus;photoreceptor connecting cilium;transcription export complex 2;calcium ion binding;G-protein beta/gamma-subunit complex binding;microtubule binding;cell division;centrosome cycle;mRNA transport;protein transport	CETN2;ENY2;FBXL13;MAD1L1;MAD2L1;MCM3AP;NUP153;NUP98;PCID2;POC5;RANBP2;SASS6;SFI1;TPR;XPC	0	8	3
O15197	0.523871	0.812124	0.187103	-0.0478134	0.395788	-0.355411	0.316991	0.363539	-0.126659	EPHB6	cytosol;dendrite;extracellular region;plasma membrane;ATP binding;ephrin receptor activity;signaling receptor activity;transmembrane-ephrin receptor activity;axon guidance;ephrin receptor signaling pathway;Axon guidance	ABL1;EFNA1;EFNA2;EFNA3;EFNA4;EFNA5;EFNB1;EFNB2;EFNB3;EPHA10;EPHA2;EPHB1;EPHB4;NGEF;RASA1	0.007	5	1
O15198	0.832083	0.946527	0.0293125	-0.154776	0.2613	0.0124148	0.0570527	-0.00511613	0.154939	SMAD9	chromatin;cytoplasm;cytosol;heteromeric SMAD protein complex;nucleoplasm;nucleus;SMAD protein complex;DNA-binding transcription factor activity;DNA-binding transcription factor activity, RNA polymerase II-specific;I-SMAD binding;metal ion binding;RNA polymerase II cis-regulatory region sequence-specific DNA binding;anatomical structure morphogenesis;BMP signaling pathway;cell differentiation;cell…	ACVR1;ACVR2A;ACVR2B;ACVRL1;BMP2;BMP4;BMP6;BMP7;BMPR1A;BMPR1B;BMPR2;ENG;GDF2;HMGA2;LEMD3;MAPK1;MAPK3;SKI;SMAD1;SMAD2;SMAD3;SMAD4;SMAD5;SMAD6;SMAD7;SMURF1;SMURF2;TGFB1;TGFBR1	0	16	2
O15211	0.96851	0.992262	0.0024048	0.085646	-0.0127418	-0.0395887	0.0273154	-0.0664934	0.0797079	RGL2	cytosol;plasma membrane;guanyl-nucleotide exchange factor activity;negative regulation of cardiac muscle cell apoptotic process;positive regulation of phosphatidylinositol 3-kinase/protein kinase B signal transduction;Ras protein signal transduction;regulation of Ral protein signal transduction	COL11A2;HRAS;HSD17B8;KIFC1;KRAS;MRAS;NRAS;PFDN6;RALA;RALB;RING1;RPS18;RRAS;RRAS2;RXRB;SAMD9;SLC39A7;TAPBP	0	13	7
O15212	0.0734475	0.45075	0.0646774	-0.10488	-0.0619986	-0.117847	0.00927589	-0.0384375	-0.061532	PFDN6	cytoplasm;prefoldin complex;protein folding chaperone complex;RPAP3/R2TP/prefoldin-like complex;amyloid-beta binding;protein-folding chaperone binding;unfolded protein binding;chaperone-mediated protein complex assembly;chaperone-mediated protein folding;negative regulation of amyloid fibril formation;protein folding;protein stabilization	ASDURF;CCT2;CCT3;CCT4;CCT5;CCT6A;CCT7;CCT8;COL11A2;GPN1;GPN3;HSD17B8;HSP90AB1;INTS3;KIFC1;MED17;PDRG1;PFDN1;PFDN2;PFDN4;PFDN5;PIH1D1;POLR2E;POLR2J;PPP1CA;PTGES3;RGL2;RPAP1;RPAP2;RPAP3;RPS18;RUVBL1;RUVBL2;SLC39A7;STIP1;TAPBP;TCP1;TUBA3E;URI1;UXT;VBP1;WDR46;WDR92	0	47	11
O15213	0.308019	0.686225	-0.0442597	0.0952084	0.026069	0.0616996	0.0154315	0.0732231	-0.0384567	WDR46	90S preribosome;nucleolus;nucleoplasm;small-subunit processome;RNA binding;maturation of SSU-rRNA from tricistronic rRNA transcript .SSU-rRNA, 5.8S rRNA, LSU-rRNA.;ribosomal small subunit biogenesis	AATF;B3GALNT1;B3GALT1;B3GALT2;B3GALT4;BMS1;BOP1;BRIX1;BYSL;C1D;C1orf131;CD74;CEBPZ;DCAF13;DDX10;DDX18;DDX21;DDX24;DDX27;DDX28;DDX31;DDX47;DDX49;DDX52;DDX54;DDX56;DHX15;DHX37;DIEXF;DIMT1;DKC1;DNTTIP2;EBNA1BP2;EMG1;ESF1;EXOSC1;EXOSC10;EXOSC2;EXOSC3;EXOSC4;EXOSC5;EXOSC7;EXOSC8;EXOSC9;FBL;FBLL1;FCF1;FTSJ3;GCC1;GNL2;GNL3;GNL3L;GPATCH4;GRWD1;GTPBP4;HEATR1;IMP3;IMP4;KRI1;KRR1;LOC102724159;LTV1;MCC;MPHOS…	0	94	18
O15217	0.900019	0.971637	-0.0231864	-0.138062	0.0861468	-0.00554655	0.213273	-0.33859	-0.00170422	GSTA4	cytosol;glutathione transferase activity;identical protein binding;protein homodimerization activity;glutathione metabolic process;xenobiotic metabolic process;Glutathione metabolism;Metabolism of xenobiotics by cytochrome P450;Drug metabolism - cytochrome P450	ADH1A;ADH1B;ADH5;ADH6;ADH7;ALDH3A1;ALDH3B1;CYP1A1;CYP1A2;CYP1B1;CYP2A13;CYP2A6;CYP2B6;CYP2C18;CYP2C19;CYP2C9;CYP2E1;CYP2S1;CYP3A4;CYP3A5;EPHX1;GGT1;GGT5;GGT6;GPX2;GPX3;GPX4;GPX5;GPX6;GPX7;GPX8;GSR;GSS;GSTA1;GSTA2;GSTA3;GSTA5;GSTM1;GSTM2;GSTM3;GSTM4;GSTM5;GSTO1;GSTO2;GSTP1;GSTT2B;GSTZ1;HPGDS;MGST1;MGST2;MGST3;PRDX6;SLCO6A1;TXNDC12	0.001	4	1
O15226	0.395245	0.739265	-0.0291895	0.0226418	-0.00406674	0.0821229	-0.0264351	0.0326196	0.00694498	NKRF	nucleolus;nucleoplasm;nucleus;ATPase activator activity;DNA-binding transcription activator activity, RNA polymerase II-specific;RNA binding;RNA polymerase II cis-regulatory region sequence-specific DNA binding;negative regulation of DNA-templated transcription;positive regulation of transcription by RNA polymerase II	DCAF11;DHX15;JUN;KEAP1;POU2F3;RELA;STAU1;XRN2	0	83	26
O15228	0.0639557	0.437086	0.0600195	-0.0312592	-0.0247192	0.0286314	0.0327953	0.0786486	0.0412675	GNPAT	cytosol;membrane;mitochondrial membrane;peroxisomal matrix;peroxisomal membrane;peroxisome;plasma membrane;glycerol-3-phosphate O-acyltransferase activity;glycerone-phosphate O-acyltransferase activity;cerebellum morphogenesis;ether lipid biosynthetic process;fatty acid metabolic process;glycerol-3-phosphate metabolic process;membrane organization;paranodal junction assembly;phosphatidic acid bio…	ACAA1;ACOX1;AGPAT1;AGPAT2;AGPAT3;AGPAT4;AGPAT5;AGPS;CNTNAP1;DGKA;DGKB;DGKD;DGKE;DGKG;DGKH;DGKI;DGKK;DGKQ;DGKZ;FAR1;FAR2;FLOT1;GPD1;GPD1L;GPD2;HSD17B4;LCLAT1;LPIN1;LPIN2;LPIN3;MBOAT1;MBOAT2;NSDHL;PEX10;PEX12;PEX13;PEX14;PEX19;PEX2;PEX5;PEX7;PHYH;PLPP2;PLPP3;PLPP4;PLPP5;PSPH;SCP2;TKFC;TYSND1	0	64	19
O15230	0.0674671	0.440002	0.133982	-0.0823572	-0.0417555	-0.0703521	0.146674	0.0915823	-0.0307757	LAMA5	basement membrane;collagen-containing extracellular matrix;extracellular exosome;extracellular matrix of synaptic cleft;extracellular region;extracellular space;glutamatergic synapse;laminin-10 complex;laminin-11 complex;laminin-5 complex;neuromuscular junction;nucleus;synaptic cleft;integrin binding;branching involved in salivary gland morphogenesis;branching involved in ureteric bud morphogenes…	BCAM;CD44;COL1A2;COL4A1;COL4A2;DAG1;FN1;ITGA1;ITGA10;ITGA11;ITGA2;ITGA2B;ITGA3;ITGA4;ITGA5;ITGA6;ITGA7;ITGA8;ITGA9;ITGAV;ITGB1;ITGB3;ITGB4;ITGB5;ITGB6;ITGB7;LAMA1;LAMA2;LAMA3;LAMA4;LAMB1;LAMB2;LAMB3;LAMC1;LAMC2;LAMC3;NID1;NID2;PTK2;SV2A;SV2B	0	18	8
O15234	0.501249	0.800199	-0.0117253	0.00196826	0.0179854	-0.0147594	-0.0125217	-0.03072	0.0132601	CASC3	cytoplasmic stress granule;cytosol;dendrite;exon-exon junction complex;nuclear membrane;nuclear speck;nucleoplasm;nucleus;perinuclear region of cytoplasm;U2-type catalytic step 1 spliceosome;enzyme binding;identical protein binding;mRNA binding;RNA binding;ubiquitin protein ligase binding;intracellular mRNA localization;mRNA export from nucleus;mRNA splicing, via spliceosome;nuclear-transcribed m…	ACIN1;ALYREF;AQR;BCAS2;BUD31;CACTIN;CCDC9;CDC40;CDC5L;CRNKL1;CWC15;CWC22;CWC25;DDX39B;DHX38;DHX8;EFTUD2;EIF4A3;FAM32A;ISY1;ISY1;MAGOH;MAGOHB;NCBP1;NCBP2;NKAP;PLRG1;PNN;PPIE;PPIG;PPIL1;PPWD1;PRKRIP1;PRPF19;PRPF8;PSME3IP1;PYM1;RBM22;RBM8A;RNPS1;SAP18;SLU7;SNIP1;SNRNP200;SNRNP40;SNRPA1;SNRPB;SNRPB2;SNRPD1;SNRPD2;SNRPD3;SNRPE;SNRPF;SNRPG;SNW1;SRRM1;SRRM2;SYF2;UPF1;UPF2;UPF3A;UPF3B;XAB2;YJU2	0	32	10
O15235	0.107636	0.498286	0.0896472	0.0381868	-0.0856695	0.0358649	0.0570586	0.0974868	0.102778	MRPS12	mitochondrial inner membrane;mitochondrial ribosome;mitochondrial small ribosomal subunit;ribosome;RNA binding;structural constituent of ribosome;mitochondrial translation;translation	AATF;ACO2;AFG3L2;ARL6IP1;ATP5F1A;ATP5F1C;ATP5PO;AURKAIP1;BAX;BMS1;BYSL;CCDC105;CD74;CHCHD1;CUL7;CXorf66;DAP3;DCAF13;DNTTIP2;DOCK4;EARS2;EEF2;EFL1;EFTUD2;EIF1AX;EIF1AY;EIF2S1;EIF2S2;EIF3A;EIF3C;EIF3D;EIF3E;EIF3K;EIF5;EIF5A;EIF5A2;EIF5AL1;EIF5B;EMG1;ENSP00000387111;ENSP00000498801;ENSP00000499200;EPRS1;ERAL1;FANCE;FAU;FBL;FBLL1;FCF1;FLT3LG;GADD45GIP1;GFM1;GFM2;GUF1;H0YIJ7;H3BN98;H3BNC9;H7C0C1;hCG_1…	0	12	4
O15240	0.0205632	0.328907	0.0998762	-0.0554435	-0.0853785	0.00506726	0.0472728	0.0604759	0.0561251	VGF	cytoplasmic vesicle;endoplasmic reticulum lumen;extracellular space;glutamatergic synapse;Golgi apparatus;intracellular membrane-bounded organelle;neuronal cell body;transport vesicle;growth factor activity;hormone activity;neuropeptide hormone activity;carbohydrate homeostasis;defense response to bacterium;generation of precursor metabolites and energy;glucose homeostasis;insulin secretion;ovari…	BDNF;EGR1;NGF;REST;SCG2	0	57	20
O15254	0.397933	0.740801	0.0462604	-0.0252785	-0.0555916	0.0117007	0.0858144	0.0476254	-0.063828	ACOX3	cytosol;membrane;peroxisomal matrix;peroxisome;FAD binding;fatty acid binding;flavin adenine dinucleotide binding;pristanoyl-CoA oxidase activity;fatty acid beta-oxidation using acyl-CoA oxidase;lipid homeostasis;Fatty acid metabolism;alpha-Linolenic acid metabolism;Biosynthesis of unsaturated fatty acids;PPAR signaling pathway;Peroxisome	AASDH;ABAT;ABCD3;ACAA1;ACAA2;ACADL;ACADM;ACADS;ACADSB;ACADVL;ACAT1;ACAT2;ACOX1;ACOX2;ACSS1;ACSS2;ACSS3;AGXT2;ALDH1B1;ALDH2;ALDH3A2;ALDH6A1;ALDH7A1;ALDH9A1;AMACR;AOX1;CPT1A;CPT2;DBT;ECHDC1;ECHS1;ECI2;EHHADH;ETFA;ETFB;GCDH;HADH;HADHA;HADHB;HIBADH;HSD17B4;HSDL2;MECR;PCCA;PCCB;PEX10;PEX13;PEX14;PEX19;PEX2;PEX5;PHYH;PPARA;PPARD;SCD;SCP2	0	8	3
O15258	0.647908	0.870092	0.0322908	-0.0402599	-0.0104403	0.138577	0.0827018	-0.00694696	0.108994	RER1	cell surface;endoplasmic reticulum;endoplasmic reticulum-Golgi intermediate compartment;Golgi apparatus;Golgi membrane;plasma membrane;acetylcholine receptor binding;positive regulation of protein localization to plasma membrane;protein retention in ER lumen;retrograde vesicle-mediated transport, Golgi to endoplasmic reticulum;skeletal muscle acetylcholine-gated channel clustering	BCAP31;KDELR1;PREB;PSENEN;SURF4	0	18	6
O15260	0.271675	0.657996	0.0597702	-0.0273326	0.00183516	0.0526347	0.0101747	0.146995	0.0492784	SURF4	azurophil granule membrane;COPII-coated ER to Golgi transport vesicle;cytosol;endoplasmic reticulum;endoplasmic reticulum exit site;endoplasmic reticulum membrane;endoplasmic reticulum-Golgi intermediate compartment;endoplasmic reticulum-Golgi intermediate compartment membrane;Golgi apparatus;Golgi membrane;nuclear membrane;plasma membrane;transport vesicle;cargo receptor activity;COPII receptor …	ADSL;ATIC;COPA;COPB2;ERGIC1;GOSR1;KDELR1;LMAN1;RER1;RPN1;SAR1A;SAR1B;SEC24B;SEC61A1;SURF1;SURF2;TMED10;TMED2;TMED7;TMED9	0	44	4
O15269	0.864182	0.959845	-0.00402192	0.0663219	0.013986	-0.00385056	0.00898109	0.0241784	0.0312321	SPTLC1	endoplasmic reticulum;endoplasmic reticulum membrane;serine C-palmitoyltransferase complex;SPOTS complex;pyridoxal phosphate binding;serine C-palmitoyltransferase activity;ceramide biosynthetic process;positive regulation of lipophagy;regulation of fat cell apoptotic process;sphinganine biosynthetic process;sphingolipid biosynthetic process;sphingolipid metabolic process;sphingomyelin biosyntheti…	ABCA1;ACER1;ACER2;ACER3;AGXT;ASAH1;ASAH2;CBSL;CERK;CERS1;CERS2;CERS3;CERS4;CERS5;CERS6;DEGS1;DEGS2;GDF1;GOLGA7;ISM1;ISM2;KDSR;ORM1;ORMDL1;ORMDL2;ORMDL3;PSPH;SDS;SDSL;SGPL1;SHMT1;SHMT2;SMPD1;SMPD2;SPHK1;SPHK2;SPTLC2;SPTLC3;SPTSSA;SPTSSB;SRR;TLCD3B;UGCG;ZDHHC9	0	41	13
O15270	0.00857096	0.28808	0.0840986	0.00456153	0.0177624	0.000248125	0.0594428	0.10021	0.115215	SPTLC2	endoplasmic reticulum membrane;serine C-palmitoyltransferase complex;pyridoxal phosphate binding;serine C-palmitoyltransferase activity;adipose tissue development;ceramide biosynthetic process;positive regulation of lipophagy;sphinganine biosynthetic process;sphingolipid biosynthetic process;sphingomyelin biosynthetic process;sphingosine biosynthetic process;Sphingolipid metabolism	ACER1;AGXT;ASAH1;ASAH2;CBSL;CERK;CERS1;CERS2;CERS4;CERS5;CERS6;DEGS1;DEGS2;GDF1;GOLGA7;KDSR;ORM1;ORMDL1;ORMDL2;ORMDL3;PSPH;SDS;SDSL;SHMT1;SHMT2;SMPD1;SMPD2;SPHK1;SPHK2;SPTLC1;SPTLC3;SPTSSA;SPTSSB;SRR;TLCD3B;UGCG;ZDHHC9	0	44	16
O15287	0.301117	0.681031	0.0516496	-0.0220761	0.0504225	-0.084689	0.0396015	-0.00335982	0.0623646	FANCG	chromatin;cytosol;Fanconi anaemia nuclear complex;mitochondrion;nucleolus;nucleoplasm;plasma membrane;damaged DNA binding;DNA damage response;DNA repair;interstrand cross-link repair;mitochondrion organization;ovarian follicle development;response to radiation;spermatid development	ATM;ATR;ATRIP;BLM;BRCA1;BRCA2;BRIP1;CENPS;CENPX;CYP2E1;EME1;ERCC1;ERCC4;FAAP100;FAAP20;FAAP24;FAN1;FANCA;FANCB;FANCC;FANCD2;FANCE;FANCF;FANCI;FANCL;FANCM;HES1;MUS81;PALB2;POLN;PRDX3;RAD51;RAD51C;RPA1;SLX4;TOP3A;UBE2T;USP1;WRN;XRCC2;XRCC3	0	33	12
O15294	0.551221	0.824326	-0.0115682	-0.0192605	-0.0166425	0.0203782	-0.0343625	0.00711262	-0.0229794	OGT	cell projection;cytosol;glutamatergic synapse;histone acetyltransferase complex;mitochondrial membrane;NSL complex;nucleoplasm;nucleus;plasma membrane;protein N-acetylglucosaminyltransferase complex;protein-containing complex;acetylglucosaminyltransferase activity;chromatin DNA binding;phosphatidylinositol-3,4,5-trisphosphate binding;protein O-acetylglucosaminyltransferase activity;apoptotic proc…	ACTB;ACTL6A;AKT1;AKT2;AKT3;ARID4A;ARID4B;ASXL1;ASXL2;ATF2;BAP1;BRD8;CRTC2;CSNK2A1;DMAP1;EOGT;EP400;EPC1;EPC2;FOXK1;FOXK2;FOXO1;GFPT1;GFPT2;GSK3B;GYS1;GYS2;HCFC1;HCFC2;ING3;INSR;IRS1;KANSL1;KANSL2;KANSL3;KAT5;KAT8;KDM1B;MBTD1;MCRS1;MEAF6;MLX;MLXIP;MLXIPL;MORF4L1;MORF4L2;MRGBP;MSL1;MSL2;MSL3;NOS3;NR1H2;NR1H3;NUP62CL;OGA;PDPK1;PHF20;PIK3CA;PIK3CB;PIK3CD;PIK3R1;PIK3R2;PIK3R3;PPARGC1A;RIPK1;RIPK3;RUVB…	0	138	33
O15297	0.358814	0.718153	-0.0514095	0.14582	0.0672706	-0.0122357	-0.023518	0.0359585	0.0341857	PPM1D	cytosol;nucleolus;nucleoplasm;nucleus;metal ion binding;mitogen-activated protein kinase binding;myosin phosphatase activity;protein serine/threonine kinase activity;protein serine/threonine phosphatase activity;cellular response to starvation;DNA damage response, signal transduction by p53 class mediator;DNA methylation-dependent heterochromatin formation;G2/M transition of mitotic cell cycle;ne…	APPBP2;ATM;CBFB;CHEK1;CHEK2;H2AX;MDM2;MDM4;RUNX2;TP53	0	12	5
O15305	0.967028	0.991563	0.00191475	-0.0596675	0.0111264	-0.0733208	0.0168801	-0.102746	-0.0302512	PMM2	cytosol;neuronal cell body;nucleoplasm;metal ion binding;phosphomannomutase activity;GDP-mannose biosynthetic process;mannose metabolic process;protein glycosylation;protein N-linked glycosylation;Fructose and mannose metabolism;Amino sugar and nucleotide sugar metabolism	ALG1;ALG11;ALG2;ALG3;ALG6;ALG8;ALG9;DOLK;DPAGT1;DPM3;GMPPA;GMPPB;GPI;HK1;HK2;HK3;HKDC1;MOGS;MPI;PMM1;RFT1;SLC35A1;SRD5A3;TK1;TYMP;UBIAD1;YIPF6	0	29	8
O15315	0.188452	0.587308	-0.0962578	-0.0188389	0.126983	-0.0564424	-0.0375561	-0.119934	-0.0795817	RAD51B	nucleoplasm;nucleus;Rad51B-Rad51C-Rad51D-XRCC2 complex;replication fork;ATP binding;ATP hydrolysis activity;ATP-dependent activity, acting on DNA;ATP-dependent DNA damage sensor activity;DNA binding;double-stranded DNA binding;four-way junction DNA binding;single-stranded DNA binding;blastocyst growth;DNA recombination;DNA repair;double-strand break repair via homologous recombination;positive re…	ATM;ATR;ATRX;BARD1;BLM;BRCA1;BRCA2;BRIP1;CCNB1IP1;CHEK2;DNA2;EXO1;FANCM;FBH1;FSBP;GEN1;HMGA2;LSP1;MRE11;MUS81;NBN;PALB2;PCNA;POLD1;POLE;RAD1;RAD17;RAD50;RAD51;RAD51AP1;RAD51C;RAD51D;RAD51D-2;RAD52;RAD54B;RAD54L;RAD9A;RBBP8;RMI1;RPA1;SFR1;SWI5;SWSAP1;TOP3A;TOX3;WRN;XRCC2;XRCC3;XRCC5;XRCC6	0	5	2
O15318	0.912879	0.975175	0.00720711	-0.0416239	0.0991676	-0.0633822	0.00839381	-0.0570473	0.0644363	POLR3G	cytosol;nuclear body;nucleoplasm;nucleus;RNA polymerase III complex;chromatin binding;DNA-directed 5'-3' RNA polymerase activity;cell population proliferation;defense response to virus;innate immune response;positive regulation of innate immune response;positive regulation of interferon-beta production;regulation of transcription by RNA polymerase III;transcription by RNA polymerase III;Purine me…	BDP1;BRF1;BRF2;CRCP;GTF3C1;GTF3C2;GTF3C3;GTF3C5;MAF1;POLR1C;POLR1D;POLR2E;POLR2F;POLR2H;POLR2K;POLR2L;POLR3A;POLR3B;POLR3C;POLR3D;POLR3E;POLR3F;POLR3GL;POLR3H;POLR3K;RBM28;TBP	0	16	3
O15321	0.0692516	0.440978	0.267142	-0.21201	-0.175611	0.0347057	0.300249	0.0534277	0.0948354	TM9SF1	autophagosome membrane;cytoplasmic vesicle;lysosomal membrane;membrane;autophagy;protein localization to membrane	CHMP2A	0.001	5	3
O15327	0.963809	0.990969	0.00546318	-0.0224572	0.0174808	-0.195336	-0.0106397	-0.240571	0.0672876	INPP4B	cytoplasm;cytosol;inositol-1,3,4-trisphosphate 4-phosphatase activity;inositol-3,4-bisphosphate 4-phosphatase activity;phosphatidylinositol-3,4-bisphosphate 4-phosphatase activity;inositol phosphate metabolic process;phosphatidylinositol biosynthetic process;phosphatidylinositol dephosphorylation;signal transduction;Inositol phosphate metabolism;Phosphatidylinositol signaling system	FIG4;IMPA1;IMPA2;IMPAD1;INPP1;INPP4A;INPP5A;INPP5B;INPP5D;INPP5E;INPPL1;ISYNA1;ITPK1;MTM1;MTMR1;MTMR14;MTMR2;MTMR3;MTMR4;MTMR6;MTMR7;MTMR8;OCRL;PIK3C2A;PIK3C2B;PIK3C2G;PIK3C3;PIK3R1;PIK3R2;PIK3R3;PIKFYVE;PTEN;SYNJ1;SYNJ2	0.002	2	1
O15344	0.986704	0.996289	-0.000638161	0.0385792	0.0466279	-0.0650813	0.00357433	0.00661555	0.00802141	MID1	centriolar satellite;cytoplasm;cytosol;Golgi apparatus;microtubule;microtubule associated complex;spindle;enzyme binding;identical protein binding;microtubule binding;phosphoprotein binding;protein homodimerization activity;transferase activity;ubiquitin protein ligase binding;zinc ion binding;microtubule cytoskeleton organization;negative regulation of microtubule depolymerization;pattern specif…	BBOX1;EEF1A1;IGBP1;MID1IP1;MID2;PPP2CA;UBE2D1;UBE2D2;UBE2D3	0	24	12
O15347	0.907888	0.973924	-0.00414847	-0.069684	0.00283788	0.0012472	0.0174952	-0.0640769	-0.0314625	HMGB3	chromosome;cytoplasm;nucleus;DNA binding, bending;double-stranded DNA binding;four-way junction DNA binding;RNA binding;DNA geometric change;DNA recombination;innate immune response;regulation of transcription by RNA polymerase II		0	48	9
O15350	0.120738	0.516755	-0.111798	0.069909	-0.0468207	0.0283091	-0.174736	-0.0172983	-0.091962	TP73	cell junction;chromatin;cytosol;Golgi apparatus;intracellular membrane-bounded organelle;nucleoplasm;nucleus;DNA-binding transcription activator activity, RNA polymerase II-specific;DNA-binding transcription factor activity;DNA-binding transcription factor activity, RNA polymerase II-specific;DNA-binding transcription factor binding;identical protein binding;MDM2/MDM4 family protein binding;metal…	ABL1;BBC3;BCL2L1;E2F1;EP300;HDAC1;ITCH;MDM2;MDM4;MYC;NFYC;PPP1R13B;PPP1R13L;RPS27A;TP53;TP53BP2;TP63;WWTR1;YAP1	0	5	2
O15355	0.790379	0.934447	-0.00484576	-0.00565489	0.0158858	-0.0359564	0.00215008	-0.0246936	-0.0177192	PPM1G	cytoplasm;membrane;nucleoplasm;nucleus;metal ion binding;myosin phosphatase activity;protein serine/threonine phosphatase activity;peptidyl-threonine dephosphorylation;protein dephosphorylation;regulation of cell cycle	HEXIM1;LARP7;MEPCE;PPP1CC;USP7	0	143	20
O15357	0.0046451	0.268277	0.0742727	-0.0634578	-0.0594761	-0.0505266	0.0361466	-0.0065252	0.0197362	INPPL1	basal plasma membrane;cytosol;filopodium;Golgi apparatus;lamellipodium;nuclear speck;nucleus;spindle pole;actin binding;inositol-polyphosphate 5-phosphatase activity;phosphatidylinositol-3,4,5-trisphosphate 5-phosphatase activity;SH2 domain binding;SH3 domain binding;actin filament organization;apoptotic process;cell adhesion;endochondral ossification;endocytosis;ERK1 and ERK2 cascade;establishme…	AKT1;ARAP3;BCAR1;CBL;CD2AP;EGFR;EPHA2;FCGR2B;FLNB;FLNC;FNBP1;FYN;GRAP2;GRB2;INPP4A;INPP4B;INPP5D;ITSN1;LYN;PIK3C2A;PIK3C2B;PIK3C2G;PIK3CA;PIK3CB;PIK3CD;PIK3CG;PIK3R1;PIK3R2;PIK3R3;PLCG2;PTEN;PTPN11;RAPH1;RRM2B;SHC1;SRC;STAT3;THOC5;UBASH3B;YES1	0	70	21
O15360	0.334193	0.704291	0.0419867	-0.0834048	0.0265246	-0.0450048	0.0160765	-0.0311062	0.0391048	FANCA	chromatin;cytoplasm;cytosol;Fanconi anaemia nuclear complex;nucleoplasm;nucleus;DNA repair;female gonad development;interstrand cross-link repair;male gonad development;male meiotic nuclear division;protein-containing complex assembly;regulation of CD40 signaling pathway;regulation of germ cell proliferation;regulation of inflammatory response;regulation of regulatory T cell differentiation	ATM;ATR;ATRIP;BLM;BRCA1;BRCA2;BRIP1;CENPS;CENPX;CHEK1;CTNNB1;DCLRE1A;EME1;ERCC1;ERCC4;FAAP100;FAAP20;FAAP24;FAN1;FANCB;FANCC;FANCD2;FANCE;FANCF;FANCG;FANCI;FANCL;FANCM;HES1;HSP90AA1;HSP90AB1;MSH2;MUS81;PALB2;POLN;RAD51;RAD51C;RAD51D;RAD54L;RFC2;RFWD3;RMI1;RMI2;RPA1;SLX1A;SLX4;SMARCA4;SNX5;SPTAN1;TOP3A;UBE2T;USP1;WDR48;WRN;XRCC3;ZNF276	0	25	12
O15370	0.262554	0.65031	0.0751519	-0.0440246	-0.0699769	-0.0879119	0.118895	-0.0633499	-0.0320027	SOX12	chromatin;nucleoplasm;nucleus;DNA binding;DNA-binding transcription activator activity, RNA polymerase II-specific;DNA-binding transcription factor activity, RNA polymerase II-specific;RNA polymerase II cis-regulatory region sequence-specific DNA binding;sequence-specific double-stranded DNA binding;transcription cis-regulatory region binding;anatomical structure morphogenesis;brain development;n…	GYG1;GYS1	0	4	3
O15371	0.0179751	0.318632	-0.0682909	-0.000886845	0.0425531	0.0285141	-0.0583119	-0.0557174	-0.020663	EIF3D	cytosol;eukaryotic 43S preinitiation complex;eukaryotic 48S preinitiation complex;eukaryotic translation initiation factor 3 complex;eukaryotic translation initiation factor 3 complex, eIF3m;membrane;synapse;mRNA cap binding;RNA binding;translation initiation factor activity;cap-dependent translational initiation;formation of cytoplasmic translation initiation complex;IRES-dependent viral transla…	ABCE1;CCT2;CCT7;CD74;CHDH;COPS5;EEF2;EIF1;EIF1AX;EIF1AY;EIF1B;EIF2S1;EIF2S2;EIF2S3;EIF3A;EIF3B;EIF3C;EIF3CL;EIF3E;EIF3F;EIF3G;EIF3H;EIF3I;EIF3J;EIF3K;EIF3L;EIF3M;EIF4A1;EIF4A2;EIF4E;EIF4G1;EIF4G3;EIF5;EIF5B;FAU;KARS1;MICALL1;MRPS12;MRPS5;PABPC1;PSMD12;PSMD7;RACK1;RPE;RPEL1;RPL10A;RPL13A;RPL23;RPL4;RPL5;RPL7A;RPL8;RPS10;RPS10-NUDT3;RPS11;RPS12;RPS13;RPS14;RPS15;RPS15A;RPS16;RPS17;RPS18;RPS19;RPS2;…	0	217	23
O15372	0.0273663	0.362737	-0.0969407	0.0299705	0.0883698	0.0416277	-0.0871003	-0.0302819	-0.0134718	EIF3H	cytosol;eukaryotic 43S preinitiation complex;eukaryotic 48S preinitiation complex;eukaryotic translation initiation factor 3 complex;eukaryotic translation initiation factor 3 complex, eIF3m;extracellular exosome;membrane;metal-dependent deubiquitinase activity;metallopeptidase activity;RNA binding;translation initiation factor activity;formation of cytoplasmic translation initiation complex;nega…	ABCE1;BTF3;COPS5;COPS6;EIF1;EIF1AX;EIF1AY;EIF1B;EIF2S1;EIF2S2;EIF2S3;EIF3A;EIF3B;EIF3C;EIF3CL;EIF3D;EIF3E;EIF3F;EIF3G;EIF3I;EIF3J;EIF3K;EIF3L;EIF3M;EIF4A1;EIF4A2;EIF4B;EIF4E;EIF4G1;EIF5;EIF6;FAU;METTL3;MICALL1;PRRC2B;PSMD14;PSMD7;RACK1;RPL10A;RPL11;RPL13A;RPL18;RPL18A;RPL19;RPL24;RPL30;RPL31;RPL32;RPL36;RPL38;RPL4;RPL5;RPL6;RPL7A;RPL8;RPS10;RPS11;RPS12;RPS13;RPS14;RPS15;RPS15A;RPS16;RPS17;RPS18;R…	0	101	16
O15379	0.314817	0.689666	-0.0804556	-0.0697022	0.0132153	0.167516	-0.0476275	-0.0561655	-0.0265446	HDAC3	cytoplasm;cytosol;Golgi apparatus;histone deacetylase complex;mitotic spindle;nucleoplasm;nucleus;plasma membrane;Rpd3L-Expanded complex;transcription repressor complex;chromatin binding;chromatin DNA binding;cyclin binding;DNA-binding transcription factor binding;enzyme binding;histone deacetylase activity;histone deacetylase binding;histone decrotonylase activity;NF-kappaB binding;protein de-2-…	AJUBA;AKT1;APPL1;AR;ATXN1;CCND1;CCT5;CHD3;CREB3;CREB3L4;CREBBP;EED;EMD;EP300;EZH2;FOXO3;GATA2;GATA3;GPS2;GTF2I;H2AC7;H2AFV;H2AFY2;H2AX;H2AZ1;H2BC1;H2BC10;H2BC11;H2BC12;H2BC13;H2BC14;H2BC15;H2BFS;H2BFWT;H2BW2;H3-2;H3-3A;H3C1;H3F3C;H4-16;HDAC1;HDAC2;HDAC4;HDAC5;HDAC7;HDAC9;HIF1A;HIST1H2AA;HIST1H2BB;HIST1H2BD;HIST1H2BH;HIST1H2BO;HIST1H4G;HIST2H2AA3;HIST2H2AC;HIST2H2BE;HIST2H2BF;HIST2H3A;HIST3H2BB;HI…	0	36	9
O15381	0.201987	0.597591	0.0245477	0.0250769	-0.0220555	0.00528841	0.0377188	0.0337889	0.0104451	NVL	membrane;nucleolus;nucleoplasm;nucleus;telomerase holoenzyme complex;ATP binding;ATP hydrolysis activity;preribosome binding;RNA binding;positive regulation of protein binding;positive regulation of telomerase activity;regulation of protein localization to nucleolus;ribosomal large subunit biogenesis;ribosome biogenesis;rRNA processing;Ribosome biogenesis in eukaryotes	BMS1;BOP1;DDX27;DDX56;DKC1;GAR1;GNL2;GNL3;GNL3L;GTPBP4;HNRNPC;HNRNPU;LSG1;LSM11;MAK16;MTREX;NAT10;NHP2;NIFK;NOC2L;NOC3L;NOM1;NOP10;NOP2;POLR1A;PTGES3;RBM19;RBM28;RBM34;RPF2;RRP8;RSL24D1;SNRPB;SNRPD3;SNRPE;TEP1;TERT;TSR1;UTP18;WDR12;WDR3;WDR74;WRAP53	0	108	30
O15382	0.791549	0.934447	0.0247943	-0.0604267	-0.0246865	-0.110538	0.0337288	0.0533444	-0.208341	BCAT2	mitochondrial matrix;mitochondrion;nucleoplasm;branched-chain-amino-acid transaminase activity;L-isoleucine transaminase activity;L-leucine transaminase activity;L-leucine:2-oxoglutarate aminotransferase activity;L-valine transaminase activity;amino acid biosynthetic process;branched-chain amino acid biosynthetic process;cellular response to leukemia inhibitory factor;isoleucine catabolic process…	AADAT;AGXT2;ALDH18A1;BCAT1;BCKDHA;BCKDHB;BCKDK;CTH;DBT;F5H5P2;FPGS;GCLC;GCLM;GRHPR;HACL1;HMGCL;HMGCLL1;IL4I1;ILVBL;LDHA;LDHAL6A;LDHAL6B;LDHC;PDHB;SDS;SDSL	0	54	15
O15392	0.678062	0.886091	-0.0346736	0.114293	-0.0592254	0.0340805	-0.0692375	0.113304	-0.0589385	BIRC5	centriole;chromosome passenger complex;chromosome, centromeric region;cytoplasm;cytoplasmic microtubule;cytosol;interphase microtubule organizing center;kinetochore;microtubule;microtubule cytoskeleton;midbody;nuclear chromosome;nucleoplasm;nucleus;protein-containing complex;spindle;spindle microtubule;survivin complex;cobalt ion binding;cysteine-type endopeptidase inhibitor activity;cysteine-typ…	ANLN;ASF1B;ASPM;ATG5;AURKA;AURKB;AURKC;BECN1;BIRC2;BIRC3;BIRC7;BUB1;BUB1B;CASP3;CASP7;CASP9;CCNA2;CCNB1;CCNB2;CCND1;CDC20;CDC20B;CDC25C;CDC45;CDC6;CDCA3;CDCA5;CDCA8;CDK1;CDK2;CDK4;CDKN3;CDT1;CENPA;CENPE;CENPF;CENPI;CENPM;CENPN;CENPW;CEP55;CHEK1;CKAP2;CKS2;CUL9;DEPDC1;DEPDC1B;DIABLO;DIABLO;DLGAP5;ECT2;ESPL1;EXO1;FOXM1;GTSE1;H3-2;H3-3A;H3C1;H3F3C;HIST2H3A;HIST3H3;HJURP;HMMR;INCENP;KIF11;KIF14;KIF15…	0	27	7
O15394	0.0890537	0.475639	0.139419	0.0691331	-0.0623828	-0.130234	0.0697813	0.0844873	0.140503	NCAM2	axon;membrane;nuclear body;plasma membrane;identical protein binding;axonal fasciculation;neuron cell-cell adhesion;Cell adhesion molecules .CAMs.;Prion diseases	L1CAM;NCAM1;PRNP	0	11	5
O15397	0.179999	0.582695	-0.0593058	-0.0287418	0.0354811	0.0421007	-0.0320364	-0.0973674	0.000326294	IPO8	cytosol;nuclear envelope;nucleoplasm;small GTPase binding;protein import into nucleus;signal transduction	AGO1;AGO2;FAU;IPO11;IPO13;IPO4;IPO5;IPO9;KPNB1;NUP205;NUP85;NUP93;POLR2A;RAN;RANBP1;RBAK;TNPO1;TNPO3;UBAC1;XPO1;XPOT	0	83	26
O15400	0.553942	0.825057	0.0259896	0.0590351	-0.000879219	-0.0705166	0.0342752	-0.00775616	0.0390891	STX7	azurophil granule;early endosome;early endosome membrane;endocytic vesicle;endomembrane system;endosome;extracellular exosome;immunological synapse;late endosome;lysosomal membrane;lysosome;perinuclear region of cytoplasm;plasma membrane;recycling endosome;SNARE complex;synaptic vesicle;tertiary granule;vesicle;chloride channel inhibitor activity;SNAP receptor activity;SNARE binding;syntaxin bind…	BET1;BET1L;BNIP1;GOSR1;GOSR2;L7N2F9;MOXD1;NAPA;NAPB;NAPG;NSF;RAB11A;SEC22B;SNAP23;SNAP25;SNAP29;SNAP47;STX10;STX11;STX12;STX16;STX17;STX18;STX19;STX1A;STX1B;STX3;STX4;STX5;STX6;STX8;STXBP5;TAAR5;TXLNB;TXLNG;USE1;VAMP1;VAMP2;VAMP3;VAMP4;VAMP5;VAMP7;VAMP8;VIPAS39;VPS11;VPS16;VPS18;VPS33A;VPS33B;VPS39;VPS41;VPS45;VTI1A;VTI1B;YKT6	0	39	8
O15427	0.505611	0.801945	0.031972	0.0701898	-0.03126	0.0580867	0.0278347	0.123535	0.0415632	SLC16A3	apical plasma membrane;basolateral plasma membrane;lateral plasma membrane;membrane;nuclear membrane;plasma membrane;synapse;lactate:proton symporter activity;monocarboxylic acid transmembrane transporter activity;pyruvate transmembrane transporter activity;RNA binding;lactate transmembrane transport;monocarboxylic acid transport;protein catabolic process;pyruvate catabolic process;pyruvate trans…	BSG;CA9;CBLL1;CD44;EMB;HIF1A;LDHA;PGK1;SLC16A7;SLC17A5;SLC2A1;SLC2A3	0	16	6
O15439	0.526211	0.813447	0.0158751	0.0393845	0.000480371	-0.0107834	0.0159243	0.0588481	0.00193435	ABCC4	apical plasma membrane;basolateral plasma membrane;external side of apical plasma membrane;Golgi apparatus;membrane;nucleolus;plasma membrane;platelet dense granule membrane;15-hydroxyprostaglandin dehydrogenase .NAD.. activity;ABC-type bile acid transporter activity;ABC-type glutathione S-conjugate transporter activity;ABC-type transporter activity;ABC-type xenobiotic transporter activity;ATP bi…	CYP7A1;FABP6;LGALS9C;MRPS7;NR1H4;NR1I2;PDZK1;SLC10A1;SLC17A1;SLC22A11;SLC22A12;SLC22A6;SLC22A7;SLC22A8;SLC22A9;SLC9A3R1;SLCO1A2;SLCO1B1;SLCO1B3;SLCO2B1;SNX27	0	62	25
O15440	0.633056	0.862925	0.0156803	0.0296181	-0.0131252	0.0839538	0.0613156	0.0601768	0.0259951	ABCC5	apical plasma membrane;basolateral plasma membrane;endosome membrane;Golgi lumen;membrane;plasma membrane;ABC-type xenobiotic transporter activity;ATP binding;ATP hydrolysis activity;ATPase-coupled inorganic anion transmembrane transporter activity;ATPase-coupled transmembrane transporter activity;carbohydrate derivative transmembrane transporter activity;efflux transmembrane transporter activity…	MRPS7	0	53	23
O15446	0.414785	0.750412	-0.0535711	0.141845	0.0392067	0.0296698	-0.0713026	0.0880066	0.0333047	POLR1G	chromosome;cytosol;fibrillar center;mitochondrion;nucleolus;nucleoplasm;RNA polymerase I complex;RNA polymerase I transcription regulator complex;RNA binding;rRNA transcription;transcription initiation at RNA polymerase I promoter;transmembrane receptor protein tyrosine kinase signaling pathway		0	108	18
O15457	0.377984	0.725565	0.209655	-0.183373	-0.352927	0.346495	0.142851	0.183813	0.112497	MSH4	chromosome;nucleus;recombination nodule;synaptonemal complex;ATP binding;ATP-dependent DNA damage sensor activity;DNA binding;double-stranded DNA binding;mismatched DNA binding;female gamete generation;homologous chromosome pairing at meiosis;mismatch repair;ovarian follicle development;reciprocal meiotic recombination;spermatogenesis	ATM;BLM;BRCA1;BRCA2;C1orf146;CCNB1IP1;CNTD1;DMC1;EXO1;FANCM;HFM1;HIST1H2BD;HORMAD1;HORMAD2;MEIOB;MLH1;MLH3;MND1;MSH5;MUS81;PMS1;PMS2;RAD51;REC8;RNF212;RPA1;SHOC1;SLC39A1;SPO11;SYCP3;TEX11;TOP3A;VBP1	0.003	2	2
O15460	0.547843	0.82411	0.0210144	-0.011488	-0.0221821	0.0592644	0.00982152	0.0682364	0.0105797	P4HA2	cytosol;endoplasmic reticulum;endoplasmic reticulum lumen;intracellular membrane-bounded organelle;nucleoplasm;electron transfer activity;iron ion binding;L-ascorbic acid binding;procollagen-proline 4-dioxygenase activity;Arginine and proline metabolism	COL1A1;COL8A2;EGLN1;FIP1L1;LAP3;P3H1;P3H2;P4HA1;P4HB;PDIA3;PDIA4;PLOD1;PLOD2;PRODH;PRODH;PRODH2;PYCR1;PYCR2;PYCR3	0	11	6
O15481	0.801635	0.937381	0.0631713	-0.00344503	-0.410968	0.196937	-0.315075	0.135979	0.151133	MAGEB4	cytoplasm;nucleus;negative regulation of transcription by RNA polymerase II		0	7	1
O15484	0.432976	0.761756	-0.033399	0.00252684	0.0022512	0.0978641	0.0372337	0.00208114	-0.0368696	CAPN5	cell surface;cytoplasm;extracellular exosome;focal adhesion;synapse;calcium-dependent cysteine-type endopeptidase activity;proteolysis;signal transduction	CAPNS1;CAPNS2;CAST	0	20	8
O15492	0.77266	0.925771	-0.0222861	0.0355215	-0.0255945	0.0991098	0.134443	-0.0750341	-0.0172308	RGS16	cytoplasm;membrane;plasma membrane;calmodulin binding;GTPase activator activity;GTPase activity;G protein-coupled receptor signaling pathway;negative regulation of signal transduction;positive regulation of GTPase activity;regulation of G protein-coupled receptor signaling pathway;visual perception	ARHGEF1;ARHGEF11;ATE1;GDE1;GNA13;GNAI1;GNAI2;GNAI3;GNAO1;GNAQ;GNAT2;GNAT3;GNAZ;GNB5;GRK2;RGSL1;SUCLG2	0	5	2
O15498	0.655414	0.874421	0.0193437	-0.0462582	0.0124441	-0.057206	0.0169126	-0.0784092	0.0285077	YKT6	apical dendrite;basal dendrite;cytoplasm;cytoplasmic vesicle membrane;cytosol;endoplasmic reticulum;endoplasmic reticulum-Golgi intermediate compartment membrane;endosome;Golgi apparatus;Golgi membrane;mitochondrion;neuronal cell body;plasma membrane;SNARE complex;transport vesicle;cadherin binding;protein-cysteine S-palmitoyltransferase activity;SNAP receptor activity;endoplasmic reticulum to Go…	ALG11;BET1;BET1L;BNIP1;COG1;COG3;COG4;COG5;COG6;COG7;COG8;COPE;GOSR1;GOSR2;KDELR1;LLGL2;NAPA;NAPB;NAPG;NSF;PFN1;PFN3;PFN4;PTAR1;RAB1A;RABGGTB;SCFD1;SEC13;SEC22A;SEC22B;SEC22C;SNAP23;SNAP25;SNAP29;SNAP47;STX10;STX11;STX12;STX16;STX17;STX18;STX19;STX1A;STX1B;STX2;STX3;STX4;STX5;STX6;STX7;STX8;STXBP5;TGFBRAP1;TRAPPC2;TSNARE1;USE1;USO1;VAMP1;VAMP2;VAMP3;VAMP4;VAMP5;VAMP7;VAMP8;VPS16;VPS33A;VPS33B;VPS…	0	58	10
O15504	0.069395	0.440978	-0.0701697	0.0615635	0.027203	0.0793727	-0.0352877	0.0337932	-0.0408755	NUP42	cytosol;nuclear envelope;nuclear membrane;nuclear pore;nucleoplasm;nucleus;metal ion binding;nuclear export signal receptor activity;RNA binding;mRNA transport;nucleocytoplasmic transport;protein export from nucleus;RNA transport	AAAS;DDX19B;FAU;GLE1;MAGOH;MAGOHB;NDC1;NUP107;NUP133;NUP153;NUP155;NUP160;NUP188;NUP205;NUP210;NUP214;NUP35;NUP37;NUP43;NUP50;NUP54;NUP58;NUP62;NUP85;NUP88;NUP93;NUP98;NXF1;NXF2;NXF3;NXF5;NXT1;RAE1;RANBP2;SEC13;SEH1L;TPR;XPO1	0	47	15
O15511	0.621097	0.857937	0.0218589	-0.0699369	0.0386532	-0.0552066	0.0264633	-0.0501953	0.00281834	ARPC5	actin cytoskeleton;Arp2/3 protein complex;cytoplasm;cytosol;extracellular exosome;extracellular region;ficolin-1-rich granule lumen;focal adhesion;lamellipodium;nucleus;secretory granule lumen;site of double-strand break;actin filament binding;structural constituent of cytoskeleton;actin cytoskeleton organization;Arp2/3 complex-mediated actin nucleation;cell migration;regulation of actin filament…	ABI1;ACTA1;ACTB;ACTG1;ACTR2;ACTR3;ACTR3B;ACTR3C;ARPC1A;ARPC1B;ARPC2;ARPC3;ARPC4;ARPC4-TTLL3;ARPC5L;ARPIN;BRK1;CDC42;CYFIP1;CYFIP2;ENSP00000491073;GMFG;GPBAR1;HCLS1;NCKAP1;NCKAP1L;NCKIPSD;WAS;WASF1;WASF2;WASF3;WASL;WIPF1	0	43	10
O15514	0.793447	0.935023	-0.0224269	0.136453	-0.0201922	-0.0775145	-0.0854045	0.0801596	-0.0232894	POLR2D	cytosol;nuclear speck;nucleoplasm;nucleus;RNA polymerase II, core complex;nucleotide binding;translation initiation factor binding;recruitment of 3'-end processing factors to RNA polymerase II holoenzyme complex;transcription by RNA polymerase II;transcription initiation at RNA polymerase II promoter;Purine metabolism;Pyrimidine metabolism;RNA polymerase;Huntington's disease	C6orf15;CCNH;CDC73;CDK7;CTDP1;CTR9;CUL4A;DDB1;EAF1;ELOF1;ENSP00000492220;ERCC2;ERCC3;ERCC6;ERCC8;GPN1;GPN3;GTF2A1;GTF2A2;GTF2B;GTF2E1;GTF2E2;GTF2F1;GTF2F2;GTF2H1;GTF2H2;GTF2H2C;GTF2H3;GTF2H4;GTF2H5;H2AC11;H2AC11;H2AC15;H2AC16;H2AC17;H2AC4;H2AC4;H2AZ1;H2BC11;H3C1;H3C14;H3C15;H4-16;H4-16;H4C1;H4C11;H4C12;H4C13;H4C14;H4C15;H4C2;H4C3;H4C4;H4C5;H4C8;H4C9;HIST1H2AC;HIST2H2BE;HIST2H3A;INTS1;INTS11;INTS2…	0	31	6
O15525	0.336575	0.705468	-0.0367461	0.0513109	0.00395679	0.045194	0.00176943	0.0463875	-0.0579333	MAFG	nucleoplasm;nucleus;RNA polymerase II transcription regulator complex;DNA-binding transcription activator activity, RNA polymerase II-specific;DNA-binding transcription factor activity;DNA-binding transcription factor activity, RNA polymerase II-specific;identical protein binding;RNA polymerase II cis-regulatory region sequence-specific DNA binding;sequence-specific double-stranded DNA binding;ad…	BACH1;BACH2;CHD8;DNMT3B;FOS;FOSB;HHAT;JUN;MAFF;MAFK;NFE2;NFE2L1;NFE2L2;NFE2L3;SQSTM1	0	13	4
O15527	0.553588	0.824993	0.0498118	-0.0815048	0.148936	-0.0610176	0.0380207	0.0210308	0.0967971	OGG1	cytosol;mitochondrial matrix;nuclear matrix;nuclear speck;nucleoplasm;nucleus;protein-containing complex;8-oxo-7,8-dihydroguanine DNA N-glycosylase activity;class I DNA-.apurinic or apyrimidinic site. endonuclease activity;damaged DNA binding;endonuclease activity;enzyme binding;microtubule binding;oxidized purine DNA binding;oxidized purine nucleobase lesion DNA N-glycosylase activity;RNA polyme…	APEX1;APEX2;APTX;CLMP;ERCC1;ERCC2;ERCC6;FEN1;KDM1A;LIG1;LIG3;MGMT;MPG;MSH2;MSH3;MSH6;MTAP;MUTYH;NEIL1;NEIL2;NEIL3;NT5E;NTHL1;NUDT1;PARP1;PNKP;PNP;POLB;POLH;POLL;RAD52;REV1;SMUG1;SPTAN1;TDG;TDP1;UNG;XPA;XRCC1;XRCC3;XRCC4;XRCC6	0	8	3
O15530	0.0996139	0.48846	-0.0681604	0.0257743	0.0304663	0.0015713	-0.059271	-0.0960016	0.00860343	PDPK1	cell projection;cytoplasm;cytoplasmic vesicle;cytosol;focal adhesion;nucleus;plasma membrane;postsynaptic density;3-phosphoinositide-dependent protein kinase activity;ATP binding;phospholipase activator activity;phospholipase binding;protein serine kinase activity;protein serine/threonine kinase activity;actin cytoskeleton organization;activation of protein kinase B activity;calcium-mediated sign…	AKT1;AKT1S1;AKT2;AKT3;CARD11;CHUK;FAM199X;FOXO1;FYN;GRB2;GSK3B;HSP90AA1;IKBKB;ILK;IRS1;KDM5C;KRAS;MTOR;OGT;PIK3CA;PIK3CB;PIK3CD;PIK3CG;PIK3R1;PIK3R2;PIK3R3;PIK3R5;PIK3R6;PKN1;PKN2;PKN3;PRKCA;PRKCB;PRKCQ;PRKCZ;PTEN;RICTOR;RPS6KA3;RPS6KB1;RPS6KB2;SGK1;SGK2;SGK3;SOS1;TSC2;WDR5	0	25	9
O15534	0.495055	0.79837	0.0317365	-0.0202038	-0.0344702	-0.0866165	-0.0180209	-0.0784254	0.0503654	PER1	cytoplasm;cytosol;nucleoplasm;nucleus;chromatin DNA binding;DNA-binding transcription factor binding;E-box binding;kinase binding;RNA polymerase II cis-regulatory region sequence-specific DNA binding;transcription cis-regulatory region binding;transcription corepressor binding;ubiquitin protein ligase binding;chromatin remodeling;circadian regulation of gene expression;circadian regulation of tra…	ARNTL;BHLHE41;BTRC;CLOCK;CREB1;CREM;CRTC1;CRY1;CRY2;CSNK1D;CSNK1E;CUL1;FBXW11;NPAS2;NR1D1;NR1D2;PER2;PER3;RBM4;RBX1;SIK1;SKP1;TIMELESS	0	11	5
O15539	0.000233343	0.110046	0.200235	-0.120464	-0.10361	-0.123018	0.114084	0.0695679	0.0699606	RGS5	cytosol;intracellular membrane-bounded organelle;plasma membrane;GTPase activator activity;GTPase activity;G protein-coupled receptor signaling pathway;negative regulation of signal transduction;regulation of G protein-coupled receptor signaling pathway	ARHGEF1;ARHGEF11;GNA13;GNAI1;GNAI2;GNAI3;GNAO1;GNAQ;GNB5;GRK2;MCF2;RGS7BP;RGSL1;SUCLG2	0	19	7
O15541	0.555872	0.825815	-0.0105487	-0.0168671	-0.0650291	-0.0622874	-0.0580392	-0.0677402	-0.0500502	RNF113A	nuclear speck;nucleoplasm;nucleus;U2-type precatalytic spliceosome;U2-type spliceosomal complex;metal ion binding;ubiquitin protein ligase activity;DNA repair;mRNA splicing, via spliceosome;negative regulation of chemokine-mediated signaling pathway;protein ubiquitination;snoRNA splicing	ALYREF;AQR;ARMC7;ASCC3;BCAS2;BUD13;BUD31;CCDC12;CDC40;CDC5L;CRIPT;CRNKL1;CWC15;CWC22;CWC25;CWC27;DDX39B;DDX5;DHX16;DHX38;EFTUD2;EIF4A3;GPKOW;IK;ISY1;LSM2;LSM3;LSM4;LSM5;LSM6;LSM7;LSM8;MAGOHB;MFAP1;MPLKIP;MTREX;PHF5A;PIH1D1;PLRG1;PPIE;PPIL1;PPIL2;PPIL3;PRPF19;PRPF3;PRPF31;PRPF38A;PRPF4;PRPF6;PRPF8;RBM22;RBM48;RBMX2;SART1;SCNM1;SF3A1;SF3A2;SF3A3;SF3B1;SF3B2;SF3B3;SF3B4;SF3B5;SF3B6;SMU1;SNIP1;SNRNP2…	0	17	8
O15550	0.987477	0.996647	0.000823008	0.0546758	-0.0141453	-0.0428742	-0.0710714	0.00426933	0.0669274	KDM6A	histone methyltransferase complex;MLL3/4 complex;nucleoplasm;nucleus;chromatin DNA binding;histone demethylase activity;histone H3K27me2/H3K27me3 demethylase activity;metal ion binding;RNA polymerase II cis-regulatory region sequence-specific DNA binding;chromatin remodeling;heart development;regulation of gene expression	AR;ASH2L;ASXL1;ASXL2;ATM;ATP5F1A;ATP5F1C;ATP5F1D;ATP5MC1;ATP5MC2;ATP5MC3;ATP5PB;ATP5PD;ATP5PO;ATP6V0B;ATP6V0C;CREBBP;CTCF;DDX3X;DNMT1;DPY30;EED;EP300;EZH1;EZH2;GATA4;H2AX;H2AZ1;H2BC1;H2BC12;H3-2;H3-3A;H3-3A;H3C1;H3C1;H3C14;H3C3;H3C6;H3F3C;H4-16;H7C0C1;HIST1H2BH;HIST2H2AA3;HIST2H2AC;HIST2H2BE;HIST2H3A;HIST3H3;HOXB1;KDM1A;KDM2B;KDM4A;KDM4C;KDM5A;KDM5C;KDM5D;KDM6B;KDM7A;KLF4;KMT2A;KMT2B;KMT2C;KMT2D;…	0	40	12
O43143	0.030547	0.371207	-0.0678368	0.0340176	0.0458345	0.0759919	-0.048856	-0.00034143	0.0015309	DHX15	nuclear speck;nucleolus;nucleoplasm;nucleus;spliceosomal complex;U12-type spliceosomal complex;ATP binding;ATP hydrolysis activity;ATP-dependent activity, acting on RNA;double-stranded RNA binding;helicase activity;RNA binding;RNA helicase activity;antiviral innate immune response;defense response to bacterium;defense response to virus;mRNA processing;mRNA splicing, via spliceosome;positive regul…	ABCE1;ABT1;API5;AQR;BCAS2;BCCIP;BMS1;BOP1;BRIX1;BUD31;BYSL;CDC40;CDC5L;CEBPZ;CHERP;CMTR1;CPSF6;CRNKL1;CWC15;CWC25;CWF19L2;DCAF13;DDX1;DDX10;DDX17;DDX18;DDX21;DDX23;DDX24;DDX27;DDX39B;DDX42;DDX46;DDX47;DDX49;DDX5;DDX52;DDX54;DDX56;DHX33;DHX34;DHX35;DHX37;DHX8;DHX9;DIEXF;DIMT1;DKC1;EBNA1BP2;EFTUD2;EIF3I;EIF4A3;ELAVL1;EMG1;ESF1;EXOSC10;FBL;FBLL1;GCFC2;GNL2;GNL3;GNL3L;GPATCH2;GPATCH2L;GRWD1;GTPBP4;HE…	0	323	35
O43148	0.448149	0.771233	-0.0342991	0.0582014	-0.0375033	0.04569	-0.0603536	0.0354501	-0.0116059	RNMT	fibrillar center;mRNA capping enzyme complex;nucleoplasm;nucleus;receptor complex;mRNA 5'-cap .guanine-N7-.-methyltransferase activity;RNA binding;7-methylguanosine mRNA capping;cellular response to leukemia inhibitory factor;mRNA surveillance pathway	AGO2;CLEC14A;CMTR1;CMTR2;CYFIP1;EGR2;EIF4E;EIF4E1B;EIF4E2;EIF4E3;FMR1;GDAP1;GJB1;KIF1B;KPNA6;LITAF;MFN2;MPZL1;NCBP1;NCBP2;NCBP3;NEFL;PMP2;PMP22;PRX;RAMAC;RAMACL;RNGTT;SH3TC2;SNX25;SUPT5H	0	67	22
O43149	0.380459	0.726879	-0.0132162	-0.0333672	-0.00435432	-0.0107814	-0.0339271	-0.0442174	-0.0100071	ZZEF1	calcium ion binding;histone reader activity;lysine-acetylated histone binding;methylated histone binding;zinc ion binding		0	85	40
O43150	0.639764	0.865156	0.0244254	-0.00339016	0.00564069	-0.123151	-0.011915	-0.0605486	0.0248394	ASAP2	cytosol;Golgi cisterna membrane;plasma membrane;GTPase activator activity;metal ion binding;Endocytosis;Fc gamma R-mediated phagocytosis	ARF5;ARF6;ASAP1;ASAP3;PAPOLB;PTK2B;PXN;SH3KBP1	0	29	11
O43151	0.374459	0.723486	0.0811054	0.0154929	0.034132	0.0389622	0.248257	0.115492	-0.0318455	TET3	chromosome;cytoplasm;female pronucleus;male pronucleus;nucleus;5-methylcytosine dioxygenase activity;methyl-CpG binding;RNA polymerase II cis-regulatory region sequence-specific DNA binding;zinc ion binding;5-methylcytosine catabolic process;DNA demethylation;epigenetic programing of male pronucleus;positive regulation of gene expression via CpG island demethylation;positive regulation of transcr…	DNMT1;DNMT3A;DNMT3B;HCFC1;NANOG;OGT;PRMT5;SIN3A;TDG;TET1;TET2	0.008	2	1
O43156	0.228446	0.616748	-0.0294582	-0.0259942	0.037573	-0.00951076	-0.0437463	-0.0155026	-0.0270576	TTI1	cytoplasm;nucleus;TORC1 complex;TORC2 complex;TTT Hsp90 cochaperone complex;chromatin remodeling;positive regulation of DNA damage checkpoint;protein stabilization;regulation of TOR signaling	AKT1S1;DEPTOR;HSP90AA1;HSP90AB1;MAPKAP1;MLST8;MTOR;PIH1D1;PRKDC;PRR5;PRR5L;RICTOR;RPAP3;RPTOR;RUVBL1;RUVBL2;SMG1;TELO2;TRRAP;TTI2	0	45	14
O43159	0.545623	0.82348	-0.036285	0.00466813	0.0285024	0.142441	0.0628588	0.0511753	-0.0472778	RRP8	chromatin silencing complex;cytosol;eNoSc complex;nucleolus;nucleoplasm;plasma membrane;rDNA heterochromatin;methylated histone binding;RNA binding;rRNA .adenine. methyltransferase activity;S-adenosylmethionine-dependent methyltransferase activity;cellular response to glucose starvation;energy homeostasis;intrinsic apoptotic signaling pathway by p53 class mediator;negative regulation of cell cycl…	BAHD1;BAZ2A;BMS1;BRIX1;BUD23;BYSL;CEBPZ;DDX24;DDX27;DDX51;DDX52;DDX54;DDX56;DIMT1;EBNA1BP2;EMG1;ESF1;FTSJ3;GNL2;GRWD1;GTPBP4;H3-3A;H3C1;HIST2H2AA3;HIST2H2AC;HIST2H3A;IMP4;KPNB1;KRR1;LTV1;MAK16;MRTO4;MTREX;NAT10;NGDN;NIFK;NOB1;NOC2L;NOC3L;NOL10;NOL12;NOP14;NOP2;NOP53;NSUN6;NVL;PDCD11;POLR1E;PUM3;PWP1;RBM19;RBM28;RBM34;RCL1;REXO4;RPF1;RPF2;RRP1;RRP12;RRP15;RRP1B;RRS1;RSL1D1;RSL24D1;SDAD1;SIRT1;SIRT…	0	39	12
O43164	0.634222	0.86333	-0.062571	-0.150949	-0.150975	0.127407	-0.0401184	-0.278185	-0.043928	PJA2	centriolar satellite;centrosome;ciliary basal body;cytoplasm;endoplasmic reticulum membrane;Golgi membrane;intermediate filament cytoskeleton;plasma membrane;postsynaptic density;metal ion binding;protein kinase A catalytic subunit binding;protein kinase A regulatory subunit binding;ubiquitin protein ligase activity;ubiquitin-protein transferase activity;inflammatory response;innate immune respon…	MAGED1;MFHAS1;UBE2D2	0	8	4
O43166	0.144461	0.547883	0.0832792	-0.00910824	-0.00827616	-0.103622	0.108243	0.0223476	-0.00175908	SIPA1L1	actin cytoskeleton;cytoplasm;dendritic spine;plasma membrane;postsynaptic density;ephrin receptor binding;GTPase activator activity;actin cytoskeleton organization;activation of GTPase activity;ephrin receptor signaling pathway;regulation of axonogenesis;regulation of dendritic spine morphogenesis;regulation of GTPase activity;regulation of small GTPase mediated signal transduction;regulation of …	DLG4;LZTS1;LZTS2;LZTS3;RAP1A;RAP1B;SHANK3	0	15	7
O43167	0.75973	0.92115	0.0148792	-0.0469659	0.0783076	-0.0461209	0.0426034	-0.0204289	0.00768375	ZBTB24	nucleus;DNA-binding transcription factor activity;DNA-binding transcription factor activity, RNA polymerase II-specific;metal ion binding;RNA polymerase II cis-regulatory region sequence-specific DNA binding;hematopoietic progenitor cell differentiation;regulation of transcription by RNA polymerase II	CDCA7;DNMT3B;HELLS	0	11	6
O43169	0.0186119	0.322692	0.119717	-0.0678833	-0.0418825	-0.116089	0.0801424	0.050165	0.00298936	CYB5B	endoplasmic reticulum membrane;intracellular membrane-bounded organelle;membrane;mitochondrial outer membrane;nitric-oxide synthase complex;enzyme activator activity;heme binding;metal ion binding;nitric oxide biosynthetic process;response to oxidative stress;xenobiotic metabolic process	CYB5R1;CYB5R2;CYB5R3;CYB5R4;CYB5RL;CYCS;CYP11A1;CYP17A1;CYP1A2;CYP2A6;CYP2B6;CYP2E1;CYP3A4;CYP51A1;FADS3;MB;MTARC1;MTARC2;NENF;PGRMC1;PGRMC2;POR;PPIG;SCD	0	16	3
O43172	0.542909	0.822085	-0.0232862	0.0666713	0.0203339	0.00407886	-0.0282877	0.0659265	-0.0164134	PRPF4	Cajal body;nuclear speck;nucleoplasm;nucleus;spliceosomal complex;spliceosomal snRNP complex;U2-type precatalytic spliceosome;U4/U6 snRNP;U4/U6 x U5 tri-snRNP complex;U4 snRNA binding;U6 snRNA binding;mRNA splicing, via spliceosome;RNA processing;RNA splicing;RNA splicing, via transesterification reactions;Spliceosome	BUD13;C19orf54;CWC22;CWC27;DDX23;DHX16;EFTUD2;GPKOW;IK;LSM2;LSM3;LSM4;LSM5;LSM6;LSM7;LSM8;MAGOHB;MEPCE;MFAP1;PHF5A;PPIH;PRPF18;PRPF19;PRPF3;PRPF31;PRPF38A;PRPF4B;PRPF6;PRPF8;RBM42;RBMX2;RNF113A;SART1;SART3;SF3A1;SF3A2;SF3A3;SF3B1;SF3B2;SF3B3;SF3B4;SF3B5;SF3B6;SMU1;SNIP1;SNRNP200;SNRNP27;SNRNP40;SNRNP70;SNRPA;SNRPA1;SNRPB;SNRPB2;SNRPC;SNRPD1;SNRPD2;SNRPD3;SNRPE;SNRPF;SNRPG;SNRPN;SNU13;SRRM2;TUT1;T…	0	56	14
O43173	0.010462	0.296089	0.0883791	-0.0311397	-0.0588818	0.00760332	0.062601	0.0558932	0.0642251	ST8SIA3	Golgi membrane;alpha-N-acetylneuraminate alpha-2,8-sialyltransferase activity;identical protein binding;sialic acid binding;ganglioside biosynthetic process;glycoprotein metabolic process;glycosphingolipid biosynthetic process;N-glycan processing;oligosaccharide metabolic process;protein glycosylation;sialylation	NCAM1	0	12	4
O43175	0.099937	0.48846	-0.0494552	0.0149471	0.0397956	-0.0344409	-0.0410597	-0.0570557	-0.0299485	PHGDH	cytosol;extracellular exosome;electron transfer activity;L-malate dehydrogenase activity;NAD binding;phosphoglycerate dehydrogenase activity;brain development;G1 to G0 transition;gamma-aminobutyric acid metabolic process;glial cell development;glutamine metabolic process;glycine metabolic process;L-serine biosynthetic process;neural tube development;neuron projection development;regulation of gen…	AGXT;ALDH18A1;ASNS;ASS1;BPGM;FH;FPGS;GAPDH;GLDC;GPT2;KPNA1;KPNA2;KPNA3;KPNA4;KPNB1;LGALS4;MTHFD1;MTHFD1L;MTHFD2;MYC;PGAM1;PGAM2;PGAM4;PKM;PSAT1;PSPH;SHMT1;SHMT2;TNPO1;TP53;TYMS;XPO1	0	592	25
O43181	0.426322	0.75795	0.0368843	0.0191554	-0.00725311	-0.0171313	-0.00235998	0.115605	-0.00782094	NDUFS4	mitochondrial inner membrane;mitochondrial respiratory chain complex I;mitochondrion;NADH dehydrogenase .ubiquinone. activity;aerobic respiration;brain development;cellular respiration;mitochondrial electron transport, NADH to ubiquinone;mitochondrial respiratory chain complex I assembly;positive regulation of fibroblast proliferation;proton motive force-driven mitochondrial ATP synthesis;reactiv…	ACAD9;ATP5F1C;ATP5F1D;ATP5IF1;ATP5ME;ATP5MG;ATP5PB;ATP5PD;ATP5PF;ATP5PO;BCS1L;BLVRB;COX10;COX15;COX4I1;COX5A;COX5B;COX6A2;COX6B1;COX6C;COX7A1;COX7A2;COX7A2L;COX7B;COX7C;CYC1;DGUOK;E7ENQ6;ENSP00000497305;ENSP00000498408;FOXRED1;H7C0C1;HTATIP2;MGLL;MT-CO1;MT-CO2;MT-CO3;MT-CYB;MT-ND1;MT-ND2;MT-ND3;MT-ND4;MT-ND4L;MT-ND5;MT-ND6;NDUFA1;NDUFA10;NDUFA11;NDUFA12;NDUFA13;NDUFA2;NDUFA3;NDUFA4;NDUFA4L2;NDUFA…	0	25	6
O43182	0.0901134	0.476708	0.0492931	-0.0517096	-0.0235261	-0.0690569	0.0155867	-0.0340908	0.0220907	ARHGAP6	actin cytoskeleton;actin filament;cytoplasm;cytosol;GTPase activator activity;phospholipase activator activity;phospholipase binding;SH3 domain binding;actin filament polymerization;activation of phospholipase C activity;focal adhesion assembly;negative regulation of focal adhesion assembly;negative regulation of stress fiber assembly;positive regulation of phospholipase activity;regulation of sm…	HCCS;RHOA	0	13	5
O43237	0.316791	0.690613	-0.0353747	0.0145235	0.0577195	-0.038275	-0.00158715	-0.0488291	-0.0217399	DYNC1LI2	centrosome;cytoplasmic dynein complex;cytosol;dynein complex;kinetochore;late endosome;membrane;microtubule;ATP binding;dynein heavy chain binding;identical protein binding;cellular response to nerve growth factor stimulus;centrosome localization;microtubule cytoskeleton organization;microtubule-based movement;Phagosome;Vasopressin-regulated water reabsorption	ACTB;ACTR10;ACTR1A;BICD1;BICD2;BICDL1;CAPZA1;CAPZB;DCTN1;DCTN2;DCTN3;DCTN4;DCTN5;DCTN6;DYNC1H1;DYNC1I1;DYNC1I2;DYNC1LI1;DYNC2H1;DYNC2LI1;DYNLL1;DYNLL2;DYNLRB1;DYNLRB2;DYNLT1;DYNLT3;PAFAH1B1;PCNT;RAB7A;RAB7B;RILP;TCTEX1D1;TCTEX1D2;TCTEX1D4;TUBA4A;TUBB4B;VPS4A;WDR34;WDR60	0	86	16
O43242	0.395869	0.739753	-0.0295522	-0.0260811	0.0176045	0.000239436	-0.0188976	-0.0867898	0.0087937	PSMD3	cytosol;extracellular exosome;extracellular region;ficolin-1-rich granule lumen;membrane;nucleoplasm;nucleus;proteasome accessory complex;proteasome complex;proteasome regulatory particle, lid subcomplex;secretory granule lumen;enzyme regulator activity;proteasome-mediated ubiquitin-dependent protein catabolic process;regulation of protein catabolic process;ubiquitin-dependent protein catabolic p…	ADRM1;CCDC74B;CCDC92;COPS5;ECPAS;HTT;MPND;NEDD8;PAAF1;PDSS1;PRKN;PSMA1;PSMA2;PSMA3;PSMA4;PSMA5;PSMA6;PSMA7;PSMA8;PSMB1;PSMB10;PSMB2;PSMB3;PSMB4;PSMB5;PSMB6;PSMB7;PSMB8;PSMB9;PSMC1;PSMC2;PSMC3;PSMC4;PSMC5;PSMC6;PSMD1;PSMD10;PSMD11;PSMD12;PSMD13;PSMD14;PSMD2;PSMD4;PSMD5;PSMD6;PSMD7;PSMD8;PSMD9;PSME1;PSME3;PSME4;RAD23B;RPS27A;SEM1;STARD3;UBA52;UBB;UBC;UBE3A;UBFD1;UBLCP1;UBQLN1;UBQLN4;UCHL5;USP14;VCP	0	169	26
O43251	0.112386	0.505275	0.170266	-0.163253	-0.124618	-0.0681853	0.153933	-0.104431	0.105241	RBFOX2	cytoplasm;nucleoplasm;nucleus;DNA-binding transcription factor binding;mRNA binding;RNA binding;transcription corepressor activity;intracellular estrogen receptor signaling pathway;mRNA processing;negative regulation of DNA-templated transcription;nervous system development;regulation of alternative mRNA splicing, via spliceosome;regulation of cell population proliferation;RNA metabolic process;R…	ATXN1;ELAVL1;EPB41;ESR1;ESRP1;ESRP2;HNRNPA1;HNRNPAB;HNRNPF;HNRNPH1;HNRNPH2;HNRNPK;HNRNPM;KHDRBS1;MBNL1;PCBP1;PTBP1;PUM1;PUM2;QKI;RBM22;RBM38;RBPMS;RBPMS2;SNRPC;U2AF2	0	23	6
O43252	0.463678	0.780791	-0.0228964	-0.038273	0.0236584	-0.0256081	-0.0115643	-0.0781872	-0.0191604	PAPSS1	cytosol;adenylylsulfate kinase activity;ATP binding;nucleotidyltransferase activity;protein homodimerization activity;sulfate adenylyltransferase .ATP. activity;3'-phosphoadenosine 5'-phosphosulfate biosynthetic process;phosphorylation;skeletal system development;sulfate assimilation;Purine metabolism;Selenocompound metabolism;Sulfur metabolism	BPNT1;CCDC116;CDA;EEF1A1;EEF1A2;ENTPD3;ENTPD8;FLAD1;GNL1;GSPT1;GSPT2;HBS1L;IMPAD1;PAPSS2;PPA1;PPA2;SDHA;SLC26A2;SULT1B1;SULT1C3;SULT1C4;SUOX	0	92	25
O43257	0.407379	0.745558	-0.0465463	0.0228093	-0.0102741	0.00261552	-0.00172117	0.0169359	-0.139703	ZNHIT1	nucleoplasm;nucleosome;nucleus;Swr1 complex;histone binding;metal ion binding;nucleosome binding;calcium ion homeostasis;chromatin remodeling;heart process;intestinal stem cell homeostasis;muscle cell differentiation;positive regulation of DNA damage response, signal transduction by p53 class mediator resulting in transcription of p21 class mediator;positive regulation of lymphoid progenitor cell…	ACTL6A;ACTL6B;ACTR6;ANP32E;CCDC170;CFDP1;DMAP1;EP400;H2AFV;H2AZ1;H2BC1;INO80B;MRGBP;NFATC2IP;RUVBL1;RUVBL2;SRCAP;VPS72;YEATS4;YY1	0	5	1
O43264	0.8016	0.937381	-0.00748973	-0.00361123	-0.0028103	0.0280406	0.0350087	-0.0507113	0.0148524	ZW10	cytosol;Dsl1/NZR complex;endoplasmic reticulum;endoplasmic reticulum membrane;kinetochore;kinetochore microtubule;lipid droplet;membrane;nucleus;RZZ complex;spindle pole;centromeric DNA binding;cell division;endoplasmic reticulum to Golgi vesicle-mediated transport;establishment of mitotic spindle orientation;Golgi organization;meiotic cell cycle;mitotic metaphase chromosome alignment;mitotic sis…	ARCN1;AURKB;BNIP1;BUB1;BUB1B;BUB3;C19orf25;CDC20;CENPE;CENPF;COPA;COPB1;COPB2;COPE;DCTN1;DCTN2;DSN1;ESPL1;INCENP;KNTC1;MAD1L1;MAD2L1;NAPA;NBAS;NDC80;RAB18;RINT1;SCFD1;SCFD2;SEC22B;SPDL1;STX18;USE1;ZNF787;ZWILCH;ZWINT	0	96	23
O43272	0.929153	0.980339	-0.0158803	0.101309	-0.140699	-0.11572	-0.028351	0.168923	-0.343323	PRODH	intracellular membrane-bounded organelle;mitochondrial inner membrane;mitochondrial matrix;mitochondrion;nucleoplasm;FAD binding;proline dehydrogenase activity;4-hydroxyproline catabolic process;intrinsic apoptotic signaling pathway in response to oxidative stress;proline catabolic process;proline catabolic process to glutamate;proline metabolic process;regulation of oxidative stress-induced neur…	ALDH18A1;ALDH18A1;ALDH4A1;ALDH4A1;APEX1;COMT;COMT;DAO;DGCR2;DGCR2;DGCR6;DGCR6;DGCR6L;DGCR6L;GNB1L;GNB1L;GSC2;IVNS1ABP;LAP3;LAP3;LOC102724770;LOC102724770;MT-CO1;MT-CO1;MT-CO2;MT-CO2;MT-CO3;MT-CO3;OAT;OAT;P4HA1;P4HA1;P4HA2;P4HA2;PRODH;PRODH;PYCR1;PYCR1;PYCR2;PYCR2;PYCR3;PYCR3;TBX1;ZDHHC8;ZDHHC8	0.032	2	1
O43286	0.195172	0.591068	0.180546	-0.23303	0.135879	-0.09283	0.192116	0.039575	0.119967	B4GALT5	Golgi apparatus;Golgi cisterna membrane;Golgi membrane;galactosyltransferase activity;metal ion binding;N-acetyllactosamine synthase activity;UDP-galactose:glucosylceramide beta-1,4-galactosyltransferase activity;carbohydrate metabolic process;central nervous system myelination;central nervous system neuron axonogenesis;ganglioside biosynthetic process via lactosylceramide;glycoprotein biosynthet…	B4GALT6;GCNT1;UGCG	0.012	2	1
O43290	0.793807	0.935165	-0.0146676	0.0722043	-0.0435035	0.01621	-0.0434838	0.0812132	-0.0368215	SART1	Cajal body;catalytic step 2 spliceosome;cytoplasm;cytosol;Golgi apparatus;nuclear speck;nucleoplasm;nucleus;U2-type precatalytic spliceosome;U4/U6 x U5 tri-snRNP complex;RNA binding;maturation of 5S rRNA;mRNA cis splicing, via spliceosome;mRNA splicing, via spliceosome;positive regulation of cytotoxic T cell differentiation;spliceosomal snRNP assembly;Spliceosome	BUD13;C19orf54;C6orf52;CD2BP2;CDC5L;CRNKL1;CWC22;CWC27;DAW1;DDX23;DHX15;DHX16;DHX32;DQX1;DSE;EFTUD2;IK;INO80E;LRMDA;LRTOMT;LSM10;LSM2;LSM3;LSM4;LSM5;LSM6;LSM7;LSM8;LUC7L;LUC7L2;LUC7L2;LUC7L3;MAGEC1;MAGOHB;MFAP1;NCBP1;NCBP2;PHF5A;PPARGC1A;PPIH;PPRC1;PRPF19;PRPF3;PRPF31;PRPF38A;PRPF39;PRPF4;PRPF40B;PRPF4B;PRPF6;PRPF8;RBM22;RBM25;RBM41;RBM42;RBMX2;RNF113A;RNPC3;RPP38;SART3;SF1;SF3A1;SF3A2;SF3A3;SF3B…	0	141	33
O43292	0.652515	0.873121	0.0149442	0.0167413	-0.0293948	-0.0277228	-0.0204842	0.0548035	-0.029863	GPAA1	centrosome;cytosol;endoplasmic reticulum;endoplasmic reticulum membrane;GPI-anchor transamidase complex;membrane;mitochondrion;tubulin binding;attachment of GPI anchor to protein;protein retention in ER lumen;protein-containing complex assembly;Glycosylphosphatidylinositol.GPI.-anchor biosynthesis	EXOSC4;FXN;PGAP1;PIGB;PIGC;PIGF;PIGH;PIGK;PIGL;PIGM;PIGO;PIGP;PIGQ;PIGS;PIGT;PIGU;PIGV;PIGW	0	8	5
O43293	0.89066	0.968264	-0.00468096	-0.0150651	-0.0447142	-0.0744306	-0.0243053	-0.0206053	-0.103342	DAPK3	cytoplasm;cytosol;nucleoplasm;nucleus;PML body;ATP binding;cAMP response element binding protein binding;identical protein binding;leucine zipper domain binding;protein homodimerization activity;protein serine kinase activity;protein serine/threonine kinase activity;small GTPase binding;apoptotic process;apoptotic signaling pathway;cellular response to type II interferon;chromatin organization;in…	AATF;BECN1;BECN2;CALM1;CALML3;CALML4;CALML5;CALML6;DAPK1;DAPK2;DAXX;KALRN;LUZP1;MAPK1;MAPK3;MYL12B;PAWR;PPP1R12A;UNC5B	0	8	2
O43294	0.827714	0.945885	-0.0108817	-0.0484139	-0.0929846	0.0344018	-0.0740315	0.0100689	-0.0756791	TGFB1I1	adherens junction;cytosol;filamentous actin;focal adhesion;intracellular membrane-bounded organelle;nuclear matrix;stress fiber;Z disc;actin binding;I-SMAD binding;metal ion binding;muscle alpha-actinin binding;nuclear androgen receptor binding;Roundabout binding;transcription coactivator activity;actin cytoskeleton organization;cell adhesion;cell fate commitment;epithelial cell differentiation;f…	AR;BCAR1;GIT1;HSPB1;ILK;NCF1;PARVA;PTK2;PTK2B;PTPN12;RNF14;SMAD3;TLN1;TLN2;TRAF4;VCL	0.001	2	1
O43295	0.271599	0.657996	0.031493	0.00263837	-0.0501444	-0.0498954	-0.0343476	0.0242604	0.0071648	SRGAP3	cytoplasm;cytosol;GTPase activator activity;negative regulation of cell migration;regulation of small GTPase mediated signal transduction;signal transduction;Axon guidance	ABI2;CDC42;DRD5;FMNL1;GPRIN2;GTF2I;HYDIN;NBPF1;NPEPPS;ROBO1;ROBO2;SLIT1;SLIT3;SRGAP1;SRGAP2;TRIP10;UGT2B17;WASF1;WASL	0	42	18
O43298	0.022198	0.338363	-0.0849069	0.0380325	0.082218	0.0836052	-0.0363537	-0.0335043	0.0189929	ZBTB43	chromatin;nucleus;DNA-binding transcription factor activity, RNA polymerase II-specific;metal ion binding;RNA polymerase II cis-regulatory region sequence-specific DNA binding;RNA polymerase III general transcription initiation factor binding;sequence-specific double-stranded DNA binding;regulation of transcription by RNA polymerase II		0	10	5
O43299	0.244401	0.635647	0.0574601	-0.0761253	0.00609831	-0.0301966	0.0841911	-0.0362957	0.0242615	AP5Z1	AP-5 adaptor complex;AP-type membrane coat adaptor complex;cytoplasm;late endosome;nuclear speck;nucleoplasm;nucleus;double-strand break repair via homologous recombination;endosomal transport;protein transport;vesicle-mediated transport	AFTPH;AP1S1;AP1S2;AP2A1;AP2A2;AP2B1;AP2M1;AP2S1;AP3M2;AP3S1;AP3S2;AP4B1;AP4E1;AP4M1;AP4S1;AP5B1;AP5M1;AP5S1;GJC2;PNPLA6;SGIP1;SPART;SPG11;SPG21;SPG7;SYNRG;TECPR2;ZFYVE26	0	31	12
O43301	0.182172	0.584165	0.0300542	0.00444351	-0.0319901	0.00505217	-0.00331937	0.0449893	0.0259983	HSPA12A	cytoplasm;extracellular exosome;nucleus;ATP binding	AKAP12;DNAJB1;GRPEL2;HSPA12B;HSPA13;HSPA14;HSPA1A;HSPA1A;HSPA1L;HSPA4;HSPA4L;HSPA5;HSPA6;HSPA8;HSPA9	0	37	15
O43303	0.124948	0.519446	0.0601409	-0.0235725	-0.02247	-0.0709762	0.0671825	-0.0250797	0.0213012	CCP110	centriole;centrosome;cilium;cytosol;protein-containing complex;centriole replication;centrosome duplication;ciliary basal body organization;negative regulation of centriole elongation;negative regulation of cilium assembly;positive regulation of cilium assembly;regulation of cytokinesis	AHI1;CALM1;CALML3;CALML4;CALML5;CALML6;CC2D2A;CCNF;CENPJ;CEP104;CEP120;CEP135;CEP152;CEP164;CEP290;CEP295;CEP76;CEP83;CEP97;CETN1;CETN2;CNTLN;CNTROB;KIAA0586;KIF24;MKS1;NEDD1;NEURL4;NPHP4;PCNT;PLK1;PLK4;POC5;RAB8A;RPGRIP1L;SASS6;TMEM67;TTBK2;TUBG1;USP33	0	20	10
O43306	0.459386	0.778362	0.0408038	-0.00244352	-0.0302898	0.0910769	-0.000960759	0.0660323	0.115683	ADCY6	cilium;membrane;plasma membrane;stereocilium;adenylate cyclase activity;ATP binding;metal ion binding;protein kinase binding;protein kinase C binding;adenylate cyclase-activating G protein-coupled receptor signaling pathway;adenylate cyclase-inhibiting G protein-coupled receptor signaling pathway;blood vessel diameter maintenance;cAMP biosynthetic process;cellular response to catecholamine stimul…	ADCY2;ADCY3;ADCY4;ADCY5;ADCY7;ADCY8;ADCY9;AK9;AKAP5;AKT1;ATP1B3;AVPR2;CALM1;CALML3;CALML4;CALML5;CALML6;CNR1;ENPP3;ENTPD2;GCH1;GNAI1;GNAI2;GNAI3;GNAL;GNAS;GNB5;ITPA;ITPR2;MOCS1;NTPCR;NUDT2;PAIP2B;PDE10A;PDE11A;PDE1A;PDE1B;PDE1C;PDE2A;PDE3A;PDE3B;PDE4A;PDE4B;PDE4C;PDE4D;PDE5A;PDE6A;PDE6B;PDE6C;PDE7A;PDE7B;PDE8A;PDE9A;PRKACA;PRKACB;PRKACG;PRKAR2B;PRKCD;RAPGEF3;RAPGEF4;SLC1A1;STIM1	0	9	4
O43307	0.0530223	0.418191	-0.196105	0.0680253	-0.0356038	0.051556	-0.297198	-0.105328	-0.101812	ARHGEF9	cytosol;GABA-ergic synapse;postsynaptic density;postsynaptic specialization;guanyl-nucleotide exchange factor activity;regulation of postsynaptic specialization assembly;regulation of small GTPase mediated signal transduction	CDC42;CDKL5;GABRA2;GABRB3;GABRG2;GLRA1;GLRB;GPHN;NLGN2;NLGN4X;PCDH10;PCDH19;PNKP;RHOA;RHOQ;SLC25A22;SLC6A5;STXBP1	0	6	2
O43310	0.210349	0.601425	0.0774709	-0.0747802	-0.0512761	-0.0841493	0.0439399	-0.0934293	0.0716966	CTIF	cytosol;perinuclear region of cytoplasm;RNA binding;translation activator activity;nuclear-transcribed mRNA catabolic process, nonsense-mediated decay;regulation of translational initiation	DCTN1;DDX19A;DDX19B;EEF1A1;MIF4GD;NCBP1;NCBP2;SLBP	0	41	14
O43314	0.103407	0.493693	-0.0459402	0.00473772	0.0268482	0.00317168	-0.0266766	-0.0730257	-0.00336064	PPIP5K2	cytosol;ATP binding;diphosphoinositol-pentakisphosphate kinase activity;inositol heptakisphosphate kinase activity;inositol hexakisphosphate 1-kinase activity;inositol hexakisphosphate 3-kinase activity;inositol hexakisphosphate 5-kinase activity;inositol hexakisphosphate kinase activity;inositol-1,3,4,5,6-pentakisphosphate kinase activity;inositol metabolic process;inositol phosphate biosyntheti…	ADCYAP1;IP6K1;IP6K2;IP6K3;IPPK;PPIP5K1;VIP;VIPR2	0	90	22
O43318	0.042847	0.39587	0.0561216	-0.0568947	-0.019551	-0.0627851	-0.00345749	-0.00423272	0.0368244	MAP3K7	ATAC complex;cytoplasm;cytosol;endoplasmic reticulum membrane;endosome membrane;nucleus;plasma membrane;ATP binding;DNA-binding transcription factor binding;histone kinase activity;identical protein binding;linear polyubiquitin binding;magnesium ion binding;MAP kinase activity;MAP kinase kinase kinase activity;MAP kinase kinase kinase kinase activity;protein serine kinase activity;protein serine/…	ATM;ATXN7L3;BCL10;BIRC2;BIRC3;CAMK2A;CARD11;CASP8;CHUK;CYLD;DR1;ENSP00000496197;ENY2;GSK3A;GSK3B;HSP90AA1;IKBKB;IKBKG;IRAK1;IRAK4;ITCH;JUN;KAT14;KAT2A;KAT2B;LY96;MALT1;MAP2K1;MAP2K2;MAP2K3;MAP2K4;MAP2K6;MAP2K7;MAP3K14;MAP3K3;MAP3K5;MAPK1;MAPK11;MAPK12;MAPK13;MAPK14;MAPK3;MAPK8;MAPK9;MAVS;MBIP;MYD88;NFKB1;NFKBIA;NLK;NOD2;PELI3;POLE3;POLE4;PPM1B;PPM1L;PRKAA1;PRKAA2;PRKAB1;PRKAB2;PRKAG1;PRKAG2;PRKAG…	0	44	17
O43324	0.222653	0.61393	-0.0625525	-0.0330577	0.000474183	0.107296	-0.0211495	-0.0378067	-0.053989	EEF1E1	aminoacyl-tRNA synthetase multienzyme complex;cytoplasm;cytosol;nucleolus;nucleoplasm;nucleus;cellular response to leukemia inhibitory factor;negative regulation of cell population proliferation;positive regulation of apoptotic process;positive regulation of apoptotic signaling pathway;positive regulation of cellular senescence;positive regulation of DNA damage response, signal transduction by p5…	AARS1;AIMP1;AIMP2;ATM;BLOC1S5;DARS1;EEF1B2;EEF1D;EPRS1;IARS1;IARS2;KARS1;LARS1;LARS2;MARS1;MARS2;QARS1;RARS1;RARS2;SDCBP	0	43	9
O43325	0.21116	0.601985	0.228184	-0.248645	-0.25353	0.0589878	0.177025	-0.145513	0.209854	LYRM1	midbody;mitochondrion;nucleoplasm	ETFRF1;LYRM2;LYRM9;SDHAF3	0.132	1	1
O43347	0.333209	0.703396	-0.0298522	0.00231091	0.0228314	0.0213247	-0.0670025	0.0106255	0.0132876	MSI1	cytoplasm;nucleus;identical protein binding;mRNA binding;poly.U. RNA binding;RNA binding;central nervous system development;epithelial cell differentiation;nervous system development;regulation of translation;response to hormone;mRNA surveillance pathway	CPEB1;DAZAP1;LARP1;MSI2;NES;NUMB;NUMBL;ROBO3;SOX2;ZC3H14	0	41	10
O43353	0.942856	0.98411	0.0088669	-0.106082	0.191201	-0.128657	-0.111118	0.0291227	0.0650582	RIPK2	cytoplasm;cytoskeleton;cytosol;endoplasmic reticulum;plasma membrane;protein-containing complex;vesicle;ATP binding;CARD domain binding;caspase binding;identical protein binding;JUN kinase kinase kinase activity;LIM domain binding;non-membrane spanning protein tyrosine kinase activity;protein homodimerization activity;protein serine kinase activity;protein serine/threonine kinase activity;signali…	ARHGEF2;ATG16L1;BIRC2;BIRC3;CARD6;CARD9;CASP1;CCDC122;CFLAR;CHUK;HSP90AA1;HSP90AB1;HSP90B1;IKBKB;IKBKG;IL1B;LACC1;MAP3K7;MAPK14;MAPK8;MAPK9;MAVS;MYD88;NFKB1;NGFR;NLRC4;NLRP1;NLRP3;NOD1;NOD2;PELI3;RBCK1;RIPK1;RNF31;SHARPIN;TAB1;TAB2;TAB3;TLR2;TLR4;TNF;TNFAIP3;TNFRSF1A;TRAF2;TRAF3;TRAF4;TRAF5;TRAF6;TRIP6;UBE2N;XIAP	0	11	3
O43361	0.403367	0.743797	0.102803	-0.218787	-0.0617887	0.0659611	0.0978614	0.110697	-0.114765	ZNF749	nucleus;DNA-binding transcription factor activity, RNA polymerase II-specific;metal ion binding;RNA polymerase II cis-regulatory region sequence-specific DNA binding;RNA polymerase II transcription regulatory region sequence-specific DNA binding;regulation of transcription by RNA polymerase II	VN1R1	0.002	3	1
O43365	0.771739	0.925684	-0.0797699	0.194908	-0.386637	0.358786	-0.267415	0.0820586	0.113104	HOXA3	chromatin;nucleoplasm;nucleus;DNA-binding transcription factor activity, RNA polymerase II-specific;HMG box domain binding;RNA polymerase II cis-regulatory region sequence-specific DNA binding;angiogenesis;animal organ formation;anterior/posterior pattern specification;blood vessel remodeling;cartilage development;embryonic skeletal system morphogenesis;gene expression;glossopharyngeal nerve morp…	HOXA10;HOXA2;HOXA4;HOXA5;HOXA6;HOXA7;HOXA9;PBX1	0.035	1	1
O43379	0.0657793	0.437474	0.0462283	-0.0176375	0.00607511	-0.0346434	0.0124401	0.0585301	0.0215089	WDR62	centriolar satellite;centriole;centrosome;cytosol;mitotic spindle;nucleus;spindle pole;centriole replication;cerebral cortex development;mitotic spindle organization;neurogenesis;positive regulation of neuroblast proliferation;positive regulation of neuron migration;regulation of centrosome cycle;regulation of neuron differentiation	ASPM;CDK5RAP2;CENPJ;CEP135;CEP152;CEP170;CEP63;EOMES;MAP2K7;MAPK8;MAPK9;MCPH1;STIL;TONSL;ZNF335	0	21	9
O43390	0.497021	0.799023	0.0239314	0.0561594	-0.0257568	0.0318421	0.0272029	0.086385	0.020451	HNRNPR	catalytic step 2 spliceosome;endoplasmic reticulum;nucleoplasm;nucleus;ribonucleoprotein complex;spliceosomal complex;mRNA binding;RNA binding;mRNA processing;mRNA splicing, via spliceosome	ACTB;ALYREF;CHTOP;DDX21;DDX39B;DDX5;DHX15;DHX9;ELAVL1;ERH;EWSR1;FBL;FUS;GEMIN2;HNRNPA0;HNRNPA1;HNRNPA2B1;HNRNPA3;HNRNPC;HNRNPD;HNRNPF;HNRNPH1;HNRNPH3;HNRNPK;HNRNPL;HNRNPM;HNRNPU;ILF2;ILF3;KHDRBS1;KHSRP;LARP7;MATR3;MATR3;PABPC1;PCBP1;PCBP2;PRMT1;PRPF19;PTBP1;RBM14;RBMX;RPS20;RPSA;RTCB;SF3A2;SFPQ;SMN1;SNRNP70;SNRPD1;SNRPD2;SNRPD3;SNRPE;SNRPF;SNRPG;SRSF1;SRSF2;SRSF3;SRSF5;SRSF7;SRSF9;SSB;STRBP;SYNCR…	0	287	22
O43395	0.596513	0.847227	-0.0241615	0.0901138	0.0285738	0.0111394	-0.00063547	0.0863993	-0.0284212	PRPF3	Cajal body;cytosol;nuclear speck;nucleoplasm;nucleus;spliceosomal complex;U2-type precatalytic spliceosome;U4/U6 x U5 tri-snRNP complex;identical protein binding;RNA binding;mRNA processing;mRNA splicing, via spliceosome;RNA splicing;RNA splicing, via transesterification reactions;spliceosomal tri-snRNP complex assembly;Spliceosome	AKAP7;ASCC3;BUD13;C19orf54;CCDC84;CD2BP2;CDC5L;CERKL;CNGB1;CTNNBL1;CWC22;CWC27;DAW1;DDX23;DHX16;DHX38;DHX8;EFTUD2;EXOSC10;EYS;FSCN2;IK;IMPDH1;IMPG2;KLHL7;LSM2;LSM3;LSM4;LSM5;LSM6;LSM7;LSM8;MAGOHB;MEPCE;MFAP1;NKAP;NR2E3;NRL;PCARE;PHF5A;PPIA;PPIH;PRPF18;PRPF19;PRPF31;PRPF38A;PRPF4;PRPF4B;PRPF6;PRPF8;PRPH2;RBM39;RBM42;RBMX2;RDH12;RNF113A;ROM1;RP9;RPGR;SART1;SART3;SEMA4A;SF3A1;SF3A2;SF3A3;SF3B1;SF3B2…	0	117	26
O43396	0.48383	0.792083	-0.0179783	-0.0237432	-0.0159986	-0.0177285	-0.0441652	-0.0733499	0.00611	TXNL1	cytoplasm;cytosol;nucleus;proteasome complex;disulfide oxidoreductase activity;protein-disulfide reductase activity	ADRM1;AMY1A;AMY2A;COPS5;DAZAP2;NFU1;PPP1R3C;PSMC1;PSMC3;PSMD14;PSMD4;TP53I11;TXNDC17;USP14	0	141	15
O43399	0.22264	0.61393	-0.0537827	0.0698378	0.00357604	-0.0360915	-0.081506	-0.0114323	-0.0310875	TPD52L2	cytoplasm;perinuclear region of cytoplasm;protein homodimerization activity;RNA binding;carbohydrate metabolic process;regulation of cell population proliferation	GABPB1;MAL2;MALL;TPD52;TPD52L1;TPD52L3	0	79	12
O43402	0.00555787	0.274157	0.100876	-0.0103749	-0.065834	-0.0226724	0.0822153	0.0551598	0.0663712	EMC8	cytoplasm;EMC complex;endoplasmic reticulum;endoplasmic reticulum membrane;Golgi apparatus;membrane;protein insertion into ER membrane by stop-transfer membrane-anchor sequence;tail-anchored membrane protein insertion into ER membrane	COX4I1;COX4I2;EMC1;EMC10;EMC2;EMC3;EMC4;EMC6;EMC7;EMC9;MMGT1;UBE2J2	0	33	6
O43414	0.068584	0.440978	-0.127838	0.00553014	0.0571608	0.15992	-0.0780212	-0.0786078	-0.00427477	ERI3	3'-5'-RNA exonuclease activity;metal ion binding;RNA binding;exonucleolytic trimming to generate mature 3'-end of 5.8S rRNA from tricistronic rRNA transcript .SSU-rRNA, 5.8S rRNA, LSU-rRNA.	GRB2;PRNP;SYN3	0	30	7
O43422	0.300306	0.681031	0.0368389	0.0190945	-0.0102487	-0.0769163	0.031168	-0.00996469	0.021243	THAP12	nucleus;DNA binding;metal ion binding;protein dimerization activity;negative regulation of cell population proliferation;signal transduction	DNAJC3;EIF2AK2;THAP1;THAP11;THAP3;THAP4;THAP7	0	40	13
O43426	0.270742	0.657342	-0.043563	0.0439377	0.0718718	-0.0147836	-0.00662317	-0.0506065	0.0275666	SYNJ1	clathrin coat of coated pit;cytosol;membrane coat;perinuclear region of cytoplasm;presynapse;synaptic membrane;terminal bouton;vesicle membrane;inositol-1,4,5-trisphosphate 5-phosphatase activity;phosphatidylinositol phosphate 4-phosphatase activity;phosphatidylinositol phosphate 5-phosphatase activity;phosphatidylinositol-3,5-bisphosphate 3-phosphatase activity;phosphatidylinositol-3,5-bisphosph…	AMPH;AP1B1;AP1G1;AP1G2;AP2A1;AP2B1;AP2M1;ATP13A2;BIN1;CD2AP;CLTA;CLTB;CLTC;CLTCL1;DNAJC13;DNAJC6;DNM1;DYRK1A;EPN1;EPN2;EPN3;EPS15;EPS15L1;GRB2;INPP4A;INPP4B;INPP5B;INPP5E;INPP5F;ITSN1;ITSN2;LRRK2;NECAP1;OCRL;PACSIN1;PACSIN2;PAXBP1;PI4K2A;PI4K2B;PI4KA;PI4KB;PICALM;PIK3C2A;PIK3C2B;PIK3C2G;PIK3CA;PIK3CB;PIK3CG;PIP4K2A;PIP4K2B;PIP4K2C;PIP4P1;PIP4P2;PIP5K1A;PIP5K1B;PIP5K1C;PIP5KL1;PLA2G6;PLCB1;PLCD1;P…	0	44	21
O43427	0.281761	0.667329	0.0650917	-0.00932656	-0.126278	-0.00680426	0.0136634	0.0792322	-0.040029	FIBP	endomembrane system;membrane;mitochondrion;nuclear speck;nucleus;fibroblast growth factor binding;fibroblast growth factor receptor signaling pathway;platelet aggregation	C2CD5;CABLES1;CABLES2;CDK5;FGF1;TMEM94	0	23	11
O43432	0.466344	0.78219	-0.0137843	0.000593636	0.0099233	0.033357	0.0263477	-0.0223259	-0.00150086	EIF4G3	cytosol;eukaryotic translation initiation factor 4F complex;intracellular non-membrane-bounded organelle;mRNA binding;RNA binding;RNA cap binding;translation factor activity, RNA binding;translation initiation factor activity;positive regulation of translation;regulation of translational initiation;spermatid development;translational initiation;RNA transport;Viral myocarditis	EIF3B;EIF3C;EIF3D;EIF4A1;EIF4A2;EIF4A3;EIF4B;EIF4E;EIF4E1B;EIF4E2;EIF4E3;EIF4G1;EIF4G2;EIF4H;MKNK1;NCBP1;PABPC1;PABPC4	0	139	34
O43439	0.796333	0.935357	0.0130305	0.0572338	0.0912121	-0.00985606	0.00331151	0.12847	0.0458993	CBFA2T2	nucleoplasm;nucleus;metal ion binding;transcription corepressor activity;DNA-templated transcription;intestinal epithelial cell differentiation;negative regulation of DNA-templated transcription;negative regulation of neuron projection development;negative regulation of Notch signaling pathway;negative regulation of transcription by RNA polymerase II;positive regulation of neuron projection devel…	CBFA2T3;PRDM14;PRDM6;RUNX1;RUNX1T1	0	28	10
O43447	0.0239613	0.349251	-0.110341	0.0251417	0.107888	0.0920593	-0.0691758	-0.00736563	-0.0293909	PPIH	cytoplasm;cytosol;intracellular membrane-bounded organelle;nuclear speck;nucleoplasm;plasma membrane;spliceosomal complex;U4/U6 snRNP;U4/U6 x U5 tri-snRNP complex;cyclosporin A binding;peptidyl-prolyl cis-trans isomerase activity;ribonucleoprotein complex binding;mRNA splicing, via spliceosome;positive regulation of viral genome replication;protein folding;protein peptidyl-prolyl isomerization;pr…	BAG2;DDX23;EFTUD2;IK;LSM2;LSM3;LSM4;LSM5;LSM6;LSM7;LSM8;MFAP1;PHF5A;PRPF18;PRPF3;PRPF31;PRPF38A;PRPF4;PRPF6;PRPF8;SART1;SART3;SF3A1;SF3A2;SF3A3;SF3B1;SF3B2;SF3B3;SF3B4;SF3B5;SF3B6;SH2D3A;SMU1;SNRNP200;SNRNP40;SNRPA;SNRPA1;SNRPB;SNRPB2;SNRPD1;SNRPD2;SNRPD3;SNRPE;SNRPF;SNRPG;SNU13;TXNL4A;UBL5;USP39;WBP4;ZMAT2	0	63	12
O43463	0.284518	0.668802	-0.0815548	-0.0261965	0.0897755	0.138475	-0.0609462	-0.0563602	0.0746962	SUV39H1	chromatin silencing complex;chromosome, centromeric region;condensed nuclear chromosome;cytoplasmic vesicle;eNoSc complex;heterochromatin;nuclear lamina;nucleolus;nucleoplasm;nucleus;plasma membrane;rDNA heterochromatin;chromatin binding;histone H3 methyltransferase activity;histone H3K9 methyltransferase activity;histone H3K9 trimethyltransferase activity;histone methyltransferase activity;S-ade…	ATRX;AURKB;BAHD1;BAZ2A;BCL11B;CAMKMT;CBX1;CBX3;CBX5;CDC73;CUL4A;CUL4B;DDB1;DNMT1;DNMT3A;DNMT3B;E2F4;EHMT2;EIF2S3;EIF2S3B;EP300;ESR1;EZH2;H2AX;H2AZ1;H3-2;H3-3A;H3C1;H3C1;H3F3C;H4-16;HDAC1;HDAC2;HIST2H2AA3;HIST2H2AC;HIST2H2BE;HIST2H3A;HIST3H3;KAT5;KDM1A;KDM4C;KDM4D;KDM6A;KMT5B;KMT5C;MAPK12;MBD1;MDM2;MECOM;MECP2;MEN1;MYOD1;RB1;RBL2;RFX1;RRP8;RUNX1;RUNX3;SETDB1;SIN3A;SIRT1;SIRT2;SMARCA4;SMARCA5;SNAI1…	0	17	9
O43464	0.971908	0.992613	-0.00295797	0.0772327	-0.154668	0.0641735	-0.0237287	0.0398435	-0.0382505	HTRA2	CD40 receptor complex;chromatin;cytoplasmic side of plasma membrane;cytoskeleton;cytosol;endoplasmic reticulum;endoplasmic reticulum membrane;membrane;mitochondrial intermembrane space;mitochondrial membrane;mitochondrion;nucleus;serine-type endopeptidase complex;identical protein binding;peptidase activity;serine-type endopeptidase activity;serine-type peptidase activity;unfolded protein binding…	APAF1;ARMC8;BCL2;BIRC2;BIRC3;BIRC6;BIRC7;CASP2;CSN2;CYCS;DIABLO;DIABLO;ENDOG;FBXO7;GIGYF2;HAX1;NDUFA13;OPA1;PARK7;PARL;PARL;PINK1;PLA2G6;PRKN;PSEN1;RBMX;RMND5A;SNCA;TNF;TNFRSF1A;TRAF2;UCHL1;XIAP	0	30	11
O43482	0.994259	0.998802	0.000540246	0.0594683	0.0142802	-0.0745387	-0.114195	0.0359307	0.0790953	OIP5	Cajal body;chromatin;chromocenter;chromosome, centromeric region;intracellular membrane-bounded organelle;nuclear speck;nucleoplasm;nucleus;identical protein binding;metal ion binding;cell communication;cell division;CENP-A containing chromatin assembly;chromosome segregation	ASPM;BIRC5;BUB1;BUB1B;CCNA2;CCNB1;CCNB2;CDC45;CDCA8;CDK1;CDKN3;CENPA;CENPC;CENPH;CENPI;CENPK;CENPM;CENPN;CENPS;CENPU;CENPW;CEP55;CHEK1;DEPDC1;DEPDC1B;DLGAP5;EXOSC8;HJURP;HMMR;ITGB3BP;KIF11;KIF15;KIF20A;KIF2C;KNL1;MAD2L1;MCM10;MELK;MIS18A;MIS18BP1;MND1;NCAPG;NDC80;NUF2;NUSAP1;PBK;PKM;PRAME;RACGAP1;RAD51;RAD51AP1;SKA3;SPC25;TPX2;TRIP6;TTK;UBE2T;ZWINT	0	14	5
O43488	0.198752	0.594918	0.18122	-0.211204	-0.122056	-0.0936603	0.109843	-0.181181	0.188078	AKR7A2	cytoplasm;cytosol;extracellular exosome;Golgi apparatus;mitochondrion;alditol:NADP. 1-oxidoreductase activity;aldo-keto reductase .NADP. activity;electron transfer activity;phenanthrene-9,10-epoxide hydrolase activity;carbohydrate metabolic process;cellular aldehyde metabolic process;daunorubicin metabolic process;doxorubicin metabolic process;lipid metabolic process	AKR1A1;AKR1B1;AKR1B10;AKR1C3;AKR7A3;ALDH5A1	0	49	11
O43491	0.12407	0.519446	0.493482	0.237136	-0.567081	-0.368111	0.10654	0.318107	0.357743	EPB41L2	cell cortex;cell junction;cytoskeleton;cytosol;extracellular exosome;focal adhesion;nucleoplasm;plasma membrane;spectrin;actin binding;PH domain binding;spectrin binding;structural molecule activity;actomyosin structure organization;cell cycle;cell division;cortical actin cytoskeleton organization;positive regulation of protein localization to cell cortex;Tight junction	CADM4;DDAH2;EPB41L1;EPB41L3;GRIA1;NUMA1;SPTA1;SPTAN1;SPTB;SPTBN1;SPTBN2;SPTBN4;SPTBN5	0	10	2
O43493	0.695118	0.892604	0.0184516	0.0618008	-0.0889231	-0.0278593	-0.00091745	-0.00114222	0.00243283	TGOLN2	clathrin-coated endocytic vesicle membrane;endoplasmic reticulum lumen;endosome;Golgi apparatus;nucleoplasm;plasma membrane;trans-Golgi network;trans-Golgi network transport vesicle;transport vesicle	AP1B1;AP1M1;AP1M2;AP2A2;AP2B1;AP2M1;AP2S1;AP4E1;ARF1;ARF6;CLINT1;CLTC;COG1;COG2;COG3;COG5;COG7;COPB1;CPD;EEA1;FURIN;GCC1;GCC2;GOLGA1;GOLGA2;GOLGA4;GOLGB1;GOLPH3;IGF2R;LAMP1;LMAN1;M6PR;MARCHF2;MARCHF3;PACS1;RAB6A;SNX2;STX16;STX6;TFRC;VAMP2;VAMP3;VAMP4;VAMP7;VPS29;VPS54;VTI1A;YIPF6	0	19	6
O43502	0.0709532	0.443872	-0.0680356	0.0138381	0.0376057	-0.00334229	-0.01983	-0.101659	-0.0345163	RAD51C	cell junction;cytoplasm;cytosol;intracellular membrane-bounded organelle;mitochondrion;nucleoplasm;nucleus;perinuclear region of cytoplasm;Rad51B-Rad51C-Rad51D-XRCC2 complex;Rad51C-XRCC3 complex;replication fork;ATP binding;ATP-dependent DNA damage sensor activity;crossover junction DNA endonuclease activity;DNA binding;four-way junction DNA binding;DNA recombination;DNA repair;double-strand brea…	ABRAXAS1;ATM;ATR;ATRX;BARD1;BLM;BRCA1;BRCA2;BRIP1;CDK4;CHEK1;CHEK2;DNA2;EME1;ERCC4;EXO1;FANCA;FANCB;FANCC;FANCD2;FANCE;FANCF;FANCG;FANCI;FANCL;FANCM;FBH1;FEN1;FSBP;GEN1;HELQ;HUS1;MAD2L2;MLH1;MND1;MRE11;MSH2;MSH6;MUS81;MUTYH;NBN;PALB2;PCNA;PMS2;POLD1;POLE;RAD1;RAD17;RAD18;RAD50;RAD51;RAD51AP1;RAD51B;RAD51D;RAD51D-2;RAD52;RAD54B;RAD54L;RAD9A;RBBP8;RECQL4;REV3L;RFC4;RMI1;RPA1;RPA3;SEM1;SFR1;SLX1A;SL…	0	19	6
O43504	0.47381	0.785852	-0.0188373	-0.00754765	-0.0300849	-0.043669	-0.0532061	-0.00578071	-0.0788267	LAMTOR5	cytosol;FNIP-folliculin RagC/D GAP;late endosome membrane;lysosomal membrane;lysosome;protein-containing complex;Ragulator complex;guanyl-nucleotide exchange factor activity;cellular response to amino acid stimulus;negative regulation of cysteine-type endopeptidase activity involved in apoptotic process;positive regulation of canonical NF-kappaB signal transduction;positive regulation of gene exp…	ATP6V1C1;ATP6V1D;ATP6V1F;ATP6V1G1;C9orf72;DEPDC5;DOCK1;ELMO1;FLCN;FNIP2;KDM1A;KNDC1;LAMTOR1;LAMTOR2;LAMTOR3;LAMTOR4;MIOS;MLST8;MTOR;NPRL2;NPRL3;PDE3B;RGP1;RHEB;RIC1;RPTOR;RRAGA;RRAGB;RRAGC;RRAGD;SEC13;SLC38A9;SMCR8;TFEB;WDR24;WDR41;WDR59;XIAP	0	41	2
O43505	0.550245	0.824267	0.0192003	0.0307954	-0.0449158	-0.0591943	0.0132962	-0.0174571	-0.0115529	B4GAT1	extracellular exosome;Golgi apparatus;Golgi membrane;glucuronosyltransferase activity;metal ion binding;N-acetyllactosaminide beta-1,3-N-acetylglucosaminyltransferase activity;axon guidance;keratan sulfate biosynthetic process;protein O-linked mannosylation;Glycosaminoglycan biosynthesis - keratan sulfate;Glycosphingolipid biosynthesis - lacto and neolacto series	B3GALNT2;CRPPA;DAG1;FKRP;FKTN;LARGE1;LARGE2;POMGNT1;POMGNT2;POMK;POMT1;POMT2;RXYLT1	0	16	4
O43513	0.335326	0.704629	0.0366667	-0.0714756	-0.058495	0.0014548	0.000737694	0.0330257	-0.0522792	MED7	core mediator complex;mediator complex;nuclear body;nucleoplasm;nucleus;transcription regulator complex;ubiquitin ligase complex;transcription coactivator activity;ubiquitin protein ligase activity;positive regulation of transcription elongation by RNA polymerase II;positive regulation of transcription initiation by RNA polymerase II;protein ubiquitination;regulation of transcription by RNA polym…	CCNC;CCNH;CDK19;CDK7;CDK8;ENSP00000492220;ERCC2;ERCC3;GTF2A1;GTF2A2;GTF2B;GTF2E1;GTF2E2;GTF2F1;GTF2F2;GTF2H1;GTF2H2;GTF2H3;GTF2H4;GTF2H5;H2AZ1;H2BC11;H3C14;H3C15;H4-16;H4-16;H4C1;H4C11;H4C12;H4C13;H4C14;H4C15;H4C2;H4C3;H4C4;H4C5;H4C8;H4C9;HAVCR2;HIST2H3A;MED1;MED10;MED11;MED12;MED12L;MED13;MED13L;MED14;MED15;MED16;MED17;MED18;MED19;MED20;MED21;MED22;MED23;MED24;MED25;MED26;MED27;MED28;MED29;MED30…	0	15	5
O43516	0.332639	0.703212	-0.0781557	-0.108008	0.0880545	0.0411369	-0.089045	0.00414001	-0.128379	WIPF1	actin cytoskeleton;actin filament;cytoplasmic vesicle;cytosol;ruffle;actin binding;profilin binding;protein folding chaperone;SH3 domain binding;actin filament-based movement;actin polymerization or depolymerization;protein-containing complex assembly;response to other organism	ACTA1;ACTR2;ACTR3;ARPC1B;ARPC2;ARPC3;ARPC5;BAIAP2;CDC42;CFL1;CFL2;CRKL;CTTN;DOCK8;FNBP1;FNBP1L;GRB2;HCK;HCLS1;ITSN1;ITSN2;LCP2;NCK1;NCK2;NCKAP1L;PFN1;PFN3;PFN4;PSTPIP1;VASP;WAS;WASF1;WASF2;WASL;WIPF2;WIPF3	0	5	1
O43524	0.0800528	0.463643	-0.077333	-0.0289876	0.0136099	0.0560407	-0.0412131	-0.108363	-0.0417604	FOXO3	chromatin;cytoplasm;cytosol;mitochondrial matrix;mitochondrial outer membrane;nucleoplasm;nucleus;protein-containing complex;RNA polymerase II transcription repressor complex;beta-catenin binding;chromatin DNA binding;DNA binding;DNA-binding transcription activator activity, RNA polymerase II-specific;DNA-binding transcription factor activity;DNA-binding transcription factor activity, RNA polymer…	ABCA6;AKT1;AKT2;AKT3;APP;ATG101;ATG7;ATM;BBC3;BCL2;BCL2L11;BCL6;BNIP3;BRCA1;BRD4;BTG1;CASP3;CAV1;CCND1;CCNG2;CDK1;CDK2;CDK4;CDK5;CDK5R1;CDK6;CDKN1A;CDKN1B;CDKN2A;CHUK;CITED2;CREBBP;CSNK1E;CTNNB1;E2F1;EP300;ESR1;ESR2;FANCD2;FASLG;FBXO32;FOXG1;FOXO1;FOXO4;G6PC;GADD45A;GSK3B;HDAC3;HIF1A;ID1;IGF1;IKBKB;INS;JUN;KAT2B;KAT5;KLF4;MAPK1;MAPK11;MAPK12;MAPK13;MAPK14;MAPK3;MAPK8;MAPK9;MAPKAPK5;MCL1;MDM2;MSTN…	0	34	8
O43529	0.156848	0.556493	-0.352371	0.126847	0.311053	0.31369	0.241451	-0.121241	-0.425733	CHST10	Golgi apparatus;Golgi membrane;membrane;HNK-1 sulfotransferase activity;sulfotransferase activity;androgen metabolic process;carbohydrate biosynthetic process;cell adhesion;estrogen metabolic process;learning;long-term memory;proteoglycan biosynthetic process;Other types of O-glycan biosynthesis	B3GAT1;B3GAT2;SEMA4C	0.02	1	1
O43542	0.440222	0.765571	0.0710898	0.0723752	-0.0327559	-0.131257	-0.0528037	0.0257085	0.148727	XRCC3	chromosome, telomeric region;cytoplasm;cytosol;mitochondrion;nucleoplasm;nucleus;perinuclear region of cytoplasm;Rad51C-XRCC3 complex;replication fork;ATP binding;ATP-dependent DNA damage sensor activity;four-way junction DNA binding;DNA damage response;DNA recombination;DNA repair;double-strand break repair via homologous recombination;double-strand break repair via synthesis-dependent strand an…	APEX1;ATM;ATRX;BARD1;BIVM-ERCC5;BLM;BRCA1;BRCA2;BRIP1;CHEK1;CHEK2;DNA2;EME1;ERCC1;ERCC2;ERCC4;ERCC5;EXO1;FANCA;FANCC;FANCD2;FANCE;FANCG;FANCI;FANCM;FBH1;FEN1;FSBP;GEN1;LIG4;MLH1;MND1;MRE11;MUS81;NBN;OGG1;PALB2;POLD1;POLE;PRKDC;RAD50;RAD51;RAD51B;RAD51C;RAD51D;RAD51D-2;RAD52;RAD54B;RAD54L;RBBP8;RECQL4;RECQL5;REV3L;RMI1;RMI2;RPA1;RTEL1;SEM1;SFR1;SLX1A;SWI5;SWSAP1;TOP3A;WRN;XPA;XRCC1;XRCC2;XRCC4;XRC…	0	7	3
O43543	0.876219	0.962527	0.0139918	0.140455	-0.0487911	-0.0984395	-0.0484998	-0.0101536	0.0938529	XRCC2	centrosome;cytoplasm;intracellular membrane-bounded organelle;nucleoplasm;Rad51B-Rad51C-Rad51D-XRCC2 complex;replication fork;ATP binding;ATP-dependent DNA damage sensor activity;four-way junction DNA binding;centrosome cycle;DNA repair;DNA strand invasion;double-strand break repair via homologous recombination;in utero embryonic development;meiotic cell cycle;mitotic cell cycle;multicellular org…	ATM;BARD1;BLM;BRCA1;BRCA2;BRIP1;CHEK2;EME1;EXO1;FANCD2;FANCG;FANCM;GEN1;LIG4;MRE11;MUS81;NBN;PALB2;PMS2;RAD51;RAD51AP1;RAD51B;RAD51C;RAD51D;RAD51D-2;RBBP8;SFR1;SLX4;SWI5;WRN;XRCC1;XRCC3	0.006	2	1
O43556	0.259903	0.648533	0.101202	0.0521151	-0.114904	-0.0678421	-0.0181586	0.173899	0.0172358	SGCE	cytoskeleton;dendrite membrane;dystrophin-associated glycoprotein complex;Golgi apparatus;plasma membrane;sarcoglycan complex;sarcolemma;cell-matrix adhesion;muscle organ development	CAV3;DAG1;DMD;DRD2;GCH1;PEG10;PGM5;SGCA;SGCB;SGCD;SGCG;SGCZ;SLITRK1;SNTA1;SNTB1;SNTB2;SNTG1;SNTG2;SSPN;THAP1;TOR1A;UTRN	0.001	3	3
O43570	0.0477097	0.403663	0.271024	-0.113574	-0.255283	-0.139586	0.258371	-0.0362454	0.082503	CA12	apical plasma membrane;basolateral plasma membrane;membrane;plasma membrane;carbonate dehydratase activity;zinc ion binding;chloride ion homeostasis;estrous cycle;one-carbon metabolic process;Nitrogen metabolism	CA9;CYP24A1	0.003	3	1
O43572	0.321133	0.695467	0.176752	-0.155951	-0.0461228	-0.0156146	0.375577	-0.143468	0.0804583	AKAP10	cytosol;mitochondrion;plasma membrane;protein-containing complex;protein kinase A binding;protein localization;signal transduction	AKAP1;AKAP8;PDZK1;PRKACA;PRKACB;PRKACG;PRKAR1A;PRKAR2A;PRKAR2B;RAB11A;RAB4A	0	6	2
O43581	0.77091	0.925526	-0.0110471	0.027441	0.0674155	0.0463449	0.0912418	0.0413293	-0.0245111	SYT7	axon;cytosol;dense core granule;early phagosome;extracellular exosome;hippocampal mossy fiber to CA3 synapse;lysosomal membrane;lysosome;peroxisomal membrane;peroxisome;phagocytic vesicle membrane;plasma membrane;presynaptic membrane;synapse;synaptic vesicle;synaptic vesicle membrane;calcium ion binding;calcium-dependent phospholipid binding;calmodulin binding;clathrin binding;phosphatidylinosito…	CPLX1;PALM;SNAP23;SNAP25;STX4;VAMP7	0	12	6
O43583	0.0043631	0.264543	-0.106795	0.0534628	0.0482267	0.104619	-0.0437316	-0.0394063	-0.0309393	DENR	mRNA binding;translation initiation factor activity;formation of translation preinitiation complex;IRES-dependent viral translational initiation;ribosome disassembly;translation reinitiation	ABCE1;BCL2L1;COPS5;DNM1L;EBNA1BP2;EIF1AX;EIF1AY;EIF2D;EIF2S1;EIF2S2;EIF3A;EIF3B;EIF3G;EIF3I;EIF3J;EIF5;FAU;FIS1;HCAR1;HCAR2;HCAR3;HTT;MAPT;MARCHF5;MCTS1;MCTS2P;MFF;MFN1;MFN2;MIEF1;MIEF2;MRPS10;NCBP2;NOMO2;NOMO3;RACK1;RBM8A;RPS10;RPS11;RPS12;RPS13;RPS14;RPS15;RPS15A;RPS16;RPS17;RPS18;RPS19;RPS2;RPS20;RPS21;RPS23;RPS24;RPS25;RPS26;RPS27;RPS27A;RPS28;RPS29;RPS3;RPS3A;RPS4X;RPS5;RPS6;RPS7;RPS8;RPS9;R…	0	47	8
O43592	0.891575	0.968766	-0.00249937	-0.034852	0.00285359	-0.0147519	-0.0316543	-0.0311664	0.00857227	XPOT	cytoplasm;cytosol;nuclear matrix;nuclear pore;nucleoplasm;small GTPase binding;tRNA binding;intracellular protein transport;tRNA export from nucleus;tRNA re-export from nucleus;RNA transport	ADGRD1;CSE1L;IPO13;IPO4;IPO7;IPO8;IPO9;NAA40;NCBP1;NUP107;NUP133;NUP160;NUP205;NUP58;RAE1;RAN;RANBP2;RANGAP1;TNPO3;WDR11;XPO1;XPO4;XPO5;XPO7;YARS1	0	142	27
O43598	0.601846	0.85014	0.0837478	0.00882014	0.0745071	-0.302499	-0.132965	-0.0160701	0.181106	DNPH1	cytoplasm;cytosol;extracellular exosome;nucleus;deoxyribonucleoside 5'-monophosphate N-glycosidase activity;identical protein binding;protein homodimerization activity;deoxyribonucleoside monophosphate catabolic process;epithelial cell differentiation;nucleoside salvage;positive regulation of cell growth;purine nucleotide catabolic process		0	12	4
O43602	0.00354878	0.257388	-0.0942056	-0.0157382	0.00202438	0.018385	-0.0741452	-0.0894029	-0.114398	DCX	cytoskeleton;cytosol;microtubule;microtubule associated complex;microtubule organizing center;neuron projection;microtubule binding;protein kinase binding;axoneme assembly;central nervous system development;intracellular signal transduction;nervous system development;neuron migration;retina development in camera-type eye	AIF1;BDNF;CALB2;CAMK1;CAMK1D;CAMK2A;CAMK2G;CAMK4;DCDC1;DCLK1;DCLK3;GFAP;MAP2;MAPKAPK2;MAPKAPK3;MKNK2;NES;NEUROD1;NFASC;OLIG2;PAFAH1B1;PHKG2;PNCK;PPP1R9B;PSKH1;PSKH2;PVALB;RBFOX3;STK33;TUBA1B;TUBB2B;TUBB3	0	61	9
O43615	0.14988	0.552109	0.0988198	-0.031764	-0.0141349	-0.168541	0.0796967	-0.00650173	0.00882476	TIMM44	fibrillar center;mitochondrial inner membrane;mitochondrial matrix;mitochondrion;TIM23 mitochondrial import inner membrane translocase complex;ATP binding;protein-folding chaperone binding;intracellular protein transport;protein import into mitochondrial matrix;protein targeting to mitochondrion	ACO2;BCS1L;CYC1;DNAJA3;DNAJC15;DNAJC19;GRPEL1;GRPEL2;HSPA4;HSPA9;HSPD1;IDH3G;MRPL2;PAM16;PMPCA;ROMO1;SAMM50;TIMM10;TIMM13;TIMM17A;TIMM17B;TIMM21;TIMM22;TIMM23;TIMM23B;TIMM50;TIMM9;TOMM20;TOMM22;TOMM40;TOMM7;TOMM70	0	114	24
O43617	0.104443	0.495199	-0.0868541	-0.0641024	-0.0178937	0.00952598	-0.110137	-0.0499703	-0.172925	TRAPPC3	cis-Golgi network membrane;cytoplasm;cytosol;endoplasmic reticulum;Golgi apparatus;Golgi membrane;TRAPP complex;TRAPPII protein complex;TRAPPIII protein complex;COPII vesicle coating;endoplasmic reticulum to Golgi vesicle-mediated transport;intra-Golgi vesicle-mediated transport;vesicle coating;vesicle tethering	BCL2L14;BET1;ENSP00000485615;KANK4;MAP11;NAPA;RAB11A;RAB1A;RAB1B;RAB43;SAR1B;SCFD1;SEC13;SEC23A;SEC23B;SEC24A;SEC24B;SEC24D;STMN4;STX5;TBC1D14;TRAPPC1;TRAPPC10;TRAPPC11;TRAPPC12;TRAPPC13;TRAPPC2;TRAPPC2B;TRAPPC2L;TRAPPC3L;TRAPPC4;TRAPPC5;TRAPPC6A;TRAPPC6B;TRAPPC8;TRAPPC9	0	25	9
O43633	0.610977	0.853921	0.0181765	0.0523516	-0.0133868	-0.000225118	0.0409488	-0.0183619	0.0706822	CHMP2A	amphisome membrane;autophagosome membrane;chromatin;cytosol;ESCRT III complex;extracellular exosome;kinetochore;kinetochore microtubule;lysosomal membrane;membrane;membrane coat;midbody;multivesicular body;multivesicular body membrane;nuclear envelope;nuclear pore;plasma membrane;phosphatidylcholine binding;protein domain specific binding;autophagosome maturation;autophagy;endosome transport via …	AP1G2;CHMP1A;CHMP1B;CHMP2B;CHMP3;CHMP4A;CHMP4B;CHMP4C;CHMP5;CHMP6;CHMP7;E9PSI1;EMC7;ENTPD2;HGS;IST1;MITD1;MLKL;MVB12A;MVB12B;PDCD6IP;RNF103-CHMP3;SNF8;SPAST;STAM;STAM2;STAMBP;TGFBRAP1;TM9SF1;TSG101;UBAP1;UEVLD;VPS25;VPS28;VPS36;VPS37A;VPS37B;VPS37C;VPS37D;VPS4A;VPS4B;VPS8;VTA1	0	29	8
O43639	0.673992	0.882568	0.0176439	-0.0428049	-0.0165891	0.0458828	0.0146401	0.0621113	-0.0373309	NCK2	cytoplasm;cytosol;endoplasmic reticulum;postsynaptic density;vesicle membrane;cytoskeletal anchor activity;phosphotyrosine residue binding;protein-containing complex binding;receptor tyrosine kinase binding;scaffold protein binding;signaling adaptor activity;signaling receptor complex adaptor activity;actin filament organization;cell migration;dendritic spine development;ephrin receptor signaling…	ABI1;ABI2;ARHGEF7;BAIAP2;BRK1;CBL;CBLB;CHN1;CRK;CYFIP1;DOCK1;DOK1;EFNB1;EFNB2;EFNB3;EGFR;EPHA4;EPHB1;EPHB2;GIT1;ILK;IRS1;KDR;KIAA1522;KIRREL1;LCP2;LIMS1;NCK1;NCKAP1;NPHS1;PAK1;PAK2;PAK3;PAK4;PAK5;PAK6;PARVA;PDGFRB;PIK3AP1;PKN2;PTK2;RAC2;RAC3;RHOU;RHOV;ROBO1;ROBO2;SORBS1;SOS1;SRC;WAS;WASF1;WASL;WIPF1;WIPF2;WIPF3	0	13	5
O43657	0.520114	0.809757	-0.0644213	-0.118949	-0.0301433	0.177787	-0.0980915	-0.0107613	-0.0557165	TSPAN6	extracellular exosome;membrane;negative regulation of canonical NF-kappaB signal transduction;negative regulation of cytoplasmic pattern recognition receptor signaling pathway;positive regulation of canonical NF-kappaB signal transduction	SDCBP	0	6	2
O43660	0.20082	0.597192	0.101267	-0.0271759	-0.203818	-0.0585777	0.017526	0.0627234	-0.0660201	PLRG1	catalytic step 2 spliceosome;fibrillar center;nuclear membrane;nuclear speck;nucleoplasm;nucleus;precatalytic spliceosome;Prp19 complex;spliceosomal complex;U2-type catalytic step 2 spliceosome;mRNA splicing, via spliceosome;positive regulation of G1/S transition of mitotic cell cycle;protein localization to nucleus;Spliceosome	AQR;ARMC7;ASCC3;BCAS2;BUD13;BUD31;CACTIN;CASC3;CDC40;CDC5L;CIR1;CRIPT;CRNKL1;CTNNBL1;CWC15;CWC22;CWC25;CWC27;CWF19L2;DHX15;DHX16;DHX35;DHX38;DHX8;DNAJC5;DNAJC5B;ECM2;EFL1;EFTUD2;EIF4A3;FAM32A;FRG1;GPATCH1;GPKOW;HFM1;HSPA8;ISY1;ISY1;KIN;LRMDA;LRTOMT;LSM10;LSM2;LSM3;LSM4;LSM5;LSM6;LSM7;LSM8;MAGOH;MAGOHB;MFAP1;NCBP1;NCBP2;NKAP;PHF5A;PPARGC1A;PPIE;PPIG;PPIL1;PPIL2;PPRC1;PPWD1;PQBP1;PRKCG;PRKRIP1;PRPF…	0	62	17
O43663	0.0195484	0.322895	0.15335	-0.0775687	-0.171457	-0.14005	-0.0173662	0.0817005	0.0066399	PRC1	chromosome;contractile ring;cytoplasm;cytosol;intercellular bridge;microtubule cytoskeleton;midbody;mitotic spindle midzone;nucleoplasm;nucleus;plasma membrane;spindle;spindle microtubule;spindle pole;identical protein binding;kinesin binding;microtubule binding;protein kinase binding;cell division;microtubule cytoskeleton organization;mitotic spindle elongation;mitotic spindle midzone assembly;p…	ANLN;ASPM;AURKA;AURKB;BIRC5;BUB1;BUB1B;CCNA2;CCNB1;CCNB2;CDC20;CDC45;CDCA2;CDCA3;CDCA5;CDCA8;CDK1;CDKN3;CENPA;CENPE;CENPF;CEP55;CIT;CKAP2;DLGAP5;ECT2;ESPL1;FOXM1;HJURP;HMMR;INCENP;KIF11;KIF14;KIF15;KIF18A;KIF20A;KIF22;KIF23;KIF2C;KIF4A;KIF4B;KIFC1;MAD2L1;MCM2;MCM4;MCM6;MELK;MKI67;NCAPG;NCAPH;NDC80;NEK2;NUF2;NUSAP1;PBK;PLK1;PLK4;PTTG1;RACGAP1;RRM2;SHCBP1;SMC4;SPAG5;TACC3;TOP2A;TPX2;TRIP13;TTK;TUBA…	0	84	24
O43665	0.303609	0.682919	-0.0253439	-0.0120736	-0.0366595	-0.0261913	-0.0382795	-0.0898713	-0.0228053	RGS10	cytosol;nuclear body;nucleoplasm;nucleus;plasma membrane;synapse;G-protein alpha-subunit binding;GTPase activator activity;GTPase activity;G protein-coupled acetylcholine receptor signaling pathway;G protein-coupled receptor signaling pathway;negative regulation of signal transduction;positive regulation of GTPase activity;regulation of G protein-coupled receptor signaling pathway	ARHGEF1;ARHGEF11;GNA13;GNAI1;GNAI3;GNAO1;GNAQ;GNB5;GRK2;MCF2;PLEK;RGS7BP;RGSL1;SUCLG2	0	30	8
O43670	0.446343	0.770073	0.0235996	-0.0707028	-0.068349	-0.0103921	-0.0192092	0.00409753	-0.0635334	ZNF207	cytoplasm;kinetochore;microtubule;nucleolus;nucleoplasm;nucleus;spindle;spindle matrix;DNA binding;heparin binding;metal ion binding;microtubule binding;RNA binding;attachment of spindle microtubules to kinetochore;cell division;microtubule bundle formation;microtubule polymerization;mitotic sister chromatid segregation;mitotic spindle assembly;mitotic spindle assembly checkpoint signaling;protei…	BUB3;FUBP1;HNRNPM;HNRNPUL1;SF3A2;SF3A3;SRSF3	0	29	6
O43674	0.0401433	0.388041	-0.111564	0.135743	0.0959494	0.0642062	-0.0542978	0.0476873	-0.0321846	NDUFB5	mitochondrial inner membrane;mitochondrial respiratory chain complex I;mitochondrion;nucleoplasm;NADH dehydrogenase .ubiquinone. activity;aerobic respiration;mitochondrial electron transport, NADH to ubiquinone;mitochondrial respiratory chain complex I assembly;proton motive force-driven mitochondrial ATP synthesis;Oxidative phosphorylation;Alzheimer's disease;Parkinson's disease;Huntington's dis…	ACAD9;ATP5F1A;ATP5F1B;ATP5F1C;ATP5F1D;ATP5MC1;ATP5MC2;ATP5MC3;ATP5MD;ATP5ME;ATP5MF;ATP5MG;ATP5PB;ATP5PD;ATP5PF;ATP5PO;CHCHD3;COX4I1;COX5A;COX5B;COX6A1;COX6A2;COX6B1;COX6C;COX7A1;COX7A2;COX7B;COX7C;CYC1;ECSIT;ENSP00000497305;ENSP00000498408;FOXRED1;K7EMT4;MT-CO1;MT-CO2;MT-CO3;MT-CYB;MT-ND1;MT-ND2;MT-ND3;MT-ND4;MT-ND4L;MT-ND5;MT-ND6;NDUFA1;NDUFA10;NDUFA11;NDUFA12;NDUFA13;NDUFA2;NDUFA3;NDUFA4;NDUFA4…	0	21	4
O43676	0.518831	0.808401	-0.0339646	0.133112	0.0948065	0.0714614	-0.0143216	0.139751	0.0720571	NDUFB3	mitochondrial inner membrane;mitochondrial respiratory chain complex I;NADH dehydrogenase .ubiquinone. activity;aerobic respiration;mitochondrial electron transport, NADH to ubiquinone;mitochondrial respiratory chain complex I assembly;proton motive force-driven mitochondrial ATP synthesis;Oxidative phosphorylation;Alzheimer's disease;Parkinson's disease;Huntington's disease	ATP5F1C;ATP5MD;ATP5ME;ATP5MF;ATP5MG;ATP5PB;ATP5PD;ATP5PF;ATP5PO;BLVRB;COX4I1;COX5A;COX5B;COX6A2;COX6B1;COX6C;COX7A1;COX7A2;COX7B;COX7C;CYC1;ENSP00000497305;ENSP00000498408;FOXRED1;HTATIP2;MGLL;MT-CO1;MT-CO2;MT-CO3;MT-CYB;MT-ND1;MT-ND2;MT-ND3;MT-ND4;MT-ND4L;MT-ND5;MT-ND6;NDUFA1;NDUFA10;NDUFA11;NDUFA12;NDUFA13;NDUFA2;NDUFA3;NDUFA4;NDUFA5;NDUFA6;NDUFA7;NDUFA8;NDUFA9;NDUFAB1;NDUFAF1;NDUFAF2;NDUFAF3;N…	0	15	3
O43677	0.640941	0.865458	-0.0263096	0.0379497	-0.0767386	0.0334562	-0.0299637	0.0357981	-0.0900957	NDUFC1	mitochondrial inner membrane;mitochondrial respiratory chain complex I;NADH dehydrogenase .ubiquinone. activity;aerobic respiration;mitochondrial electron transport, NADH to ubiquinone;mitochondrial respiratory chain complex I assembly;proton motive force-driven mitochondrial ATP synthesis;Oxidative phosphorylation;Alzheimer's disease;Parkinson's disease;Huntington's disease	ATP5ME;ATP5MF;COX4I1;COX5A;COX5B;COX6A2;COX6B1;COX6C;COX7A1;COX7A2;COX7B;COX7C;CYC1;FOXRED1;K7EMT4;MT-CO1;MT-CO3;MT-CYB;MT-ND1;MT-ND2;MT-ND3;MT-ND4;MT-ND4L;MT-ND5;MT-ND6;NDUFA1;NDUFA10;NDUFA11;NDUFA12;NDUFA13;NDUFA2;NDUFA3;NDUFA4;NDUFA5;NDUFA6;NDUFA7;NDUFA8;NDUFA9;NDUFAB1;NDUFAF1;NDUFAF2;NDUFAF3;NDUFAF4;NDUFB1;NDUFB10;NDUFB11;NDUFB2;NDUFB3;NDUFB4;NDUFB5;NDUFB6;NDUFB7;NDUFB8;NDUFB9;NDUFC2;NDUFC2-K…	0	5	2
O43678	0.438572	0.764458	-0.0442055	-0.0366244	0.00269643	0.126027	0.00652362	-0.00267599	-0.044365	NDUFA2	mitochondrial inner membrane;mitochondrial membrane;mitochondrial respiratory chain complex I;NADH dehydrogenase .ubiquinone. activity;aerobic respiration;blastocyst hatching;mitochondrial electron transport, NADH to ubiquinone;mitochondrial respiratory chain complex I assembly;proton motive force-driven mitochondrial ATP synthesis;Oxidative phosphorylation;Alzheimer's disease;Parkinson's disease…	ACAD9;ATP5F1C;ATP5F1E;ATP5ME;ATP5MF;ATP5MG;ATP5PD;BLVRB;C1orf198;COX4I1;COX5A;COX5B;COX6A1;COX6A2;COX6B1;COX6B2;COX6C;COX7A1;COX7A2;COX7B;COX7C;CYC1;E7ENQ6;ENSP00000497305;ENSP00000498408;FOXRED1;HTATIP2;MGLL;MT-CO1;MT-CO2;MT-CO3;MT-CYB;MT-ND1;MT-ND2;MT-ND3;MT-ND4;MT-ND4L;MT-ND5;MT-ND6;NDUFA1;NDUFA10;NDUFA11;NDUFA12;NDUFA13;NDUFA3;NDUFA4;NDUFA4L2;NDUFA5;NDUFA6;NDUFA7;NDUFA8;NDUFA9;NDUFAB1;NDUFAF1…	0	18	5
O43681	0.10378	0.493883	-0.0394611	-0.00363926	0.0263337	0.0456793	0.00762616	-0.0292464	-0.0283892	GET3	cytoplasm;endoplasmic reticulum membrane;extracellular exosome;GET complex;nucleolus;nucleoplasm;arsenite transmembrane transporter activity;ATP binding;ATP hydrolysis activity;membrane insertase activity;metal ion binding;post-translational protein targeting to endoplasmic reticulum membrane;protein insertion into ER membrane;tail-anchored membrane protein insertion into ER membrane		0	70	15
O43683	0.0104125	0.296089	0.40101	-0.152189	-0.414134	-0.370807	0.0196357	0.119746	0.126519	BUB1	cytosol;intracellular membrane-bounded organelle;kinetochore;membrane;nucleoplasm;nucleus;outer kinetochore;ATP binding;histone H2A kinase activity;protein kinase activity;protein serine kinase activity;protein serine/threonine kinase activity;apoptotic process;cell division;chromosome segregation;meiotic sister chromatid cohesion, centromeric;mitotic spindle assembly checkpoint signaling;phospho…	ANAPC1;ANAPC10;ANAPC11;ANAPC2;ANAPC4;ANAPC5;ANLN;APC;ARHGAP11A;ARIH2;ASPM;AURKA;AURKB;BIRC5;BRCA1;BUB1B;BUB3;CCNA2;CCNB1;CCNB2;CDC16;CDC20;CDC20B;CDC23;CDC25C;CDC27;CDC45;CDC6;CDC7;CDCA2;CDCA3;CDCA5;CDCA8;CDK1;CDK2;CDKN3;CENPA;CENPE;CENPF;CENPH;CENPI;CENPM;CENPN;CENPU;CEP55;CHEK1;CKAP2;CKAP2L;CKAP5;CKS1B;CKS2;DEPDC1;DEPDC1B;DLGAP5;DSN1;DTL;E2F8;ECT2;ERCC6L;ESCO2;ESPL1;EXO1;FOXM1;FZR1;H3-2;H3-3A;H…	0	6	3
O43684	0.768924	0.92523	-0.00480132	0.0245318	-0.0180736	0.00790001	-0.00900177	-0.00886134	0.0178174	BUB3	bub1-bub3 complex;cytosol;kinetochore;mitotic checkpoint complex;nucleoplasm;ubiquitin binding;attachment of spindle microtubules to kinetochore;cell division;meiotic cell cycle;mitotic spindle assembly checkpoint signaling;protein localization to kinetochore;Cell cycle;Cell cycle - yeast	ANAPC1;ANAPC10;ANAPC11;ANAPC13;ANAPC15;ANAPC16;ANAPC2;ANAPC4;ANAPC5;ANAPC7;AURKB;BUB1;BUB1B;CCNA1;CCNA2;CCNB1;CCNB2;CDC16;CDC20;CDC23;CDC26;CDC27;CDCA8;CDK1;CENPA;CENPC;CENPE;CENPF;CENPH;CENPI;CENPK;CENPS;CKAP5;CLASP2;CLIP1;DSN1;DYNLT3;ESPL1;FZR1;GPHN;HDAC1;INCENP;KIF18A;KIF2C;KNL1;KNTC1;MAD1L1;MAD2L1;MAD2L2;MAPRE1;MIS12;NDC80;NEK2;NUF2;NUP107;NUP98;PARP2;PLK1;PPP1CC;PTTG1;PTTG2;RBBP7;SGO1;SGO2;S…	0	133	13
O43707	0.0351593	0.378588	-0.0669544	0.00423838	0.0147194	0.0332779	-0.082031	-0.0142145	-0.0523819	ACTN4	actin cytoskeleton;cell junction;cell projection;cortical actin cytoskeleton;cytoplasm;extracellular exosome;extracellular region;extracellular space;focal adhesion;nucleus;perinuclear region of cytoplasm;plasma membrane;platelet alpha granule lumen;protein-containing complex;pseudopodium;ribonucleoprotein complex;stress fiber;Z disc;actin binding;actin filament binding;calcium ion binding;chroma…	ACTB;ACTG1;ACTN1;ACTN2;ANLN;CAPN12;CD2AP;CTNNA1;CTNNA2;CTNNA3;CTNNB1;EGFR;FSCN1;INF2;IQGAP1;ITGA1;ITGA2;ITGA3;ITGA5;ITGA6;ITGA8;ITGB1;ITGB3;ITGB4;ITGB5;KIRREL1;LMO7;MAGI1;MICALL2;MYH9;MYO1E;MYOZ2;NPHS1;NPHS2;PDLIM1;PDLIM2;PDLIM5;PIKFYVE;PIP4K2A;PIP4K2B;PIP4K2C;PIP5K1A;PIP5K1B;PIP5K1C;PLCE1;PODXL;PRKCA;PXN;SLC9A3R2;SPTAN1;SSX2IP;SYNPO;TJP1;TLN1;TLN2;TPM2;TPM4;TRIM3;TRPC6;VCL;WT1;ZYX	0	429	36
O43708	0.829257	0.946304	-0.00480087	0.0349916	0.00727923	-0.0026251	0.0228394	-0.0265292	0.0289329	GSTZ1	cytosol;mitochondrial matrix;mitochondrion;glutathione peroxidase activity;glutathione transferase activity;identical protein binding;maleylacetoacetate isomerase activity;protein homodimerization activity;glutathione metabolic process;L-phenylalanine catabolic process;tyrosine catabolic process;Tyrosine metabolism;Glutathione metabolism;Styrene degradation;Metabolism of xenobiotics by cytochrome…	FAH;GSTA1;GSTA2;GSTA4;GSTA5;GSTM1;GSTM2;GSTM3;GSTM4;GSTM5;GSTO1;GSTO2;GSTP1;GSTT2B;HGD;HPGDS;SLCO6A1	0	13	4
O43709	0.415361	0.750912	-0.0593707	-0.048675	0.0258827	0.17045	0.00541239	-0.0334116	-0.00245507	BUD23	nucleolus;nucleoplasm;nucleus;perinuclear region of cytoplasm;methyltransferase activity;protein heterodimerization activity;RNA binding;rRNA .guanine. methyltransferase activity;chromatin organization;positive regulation of rRNA processing;rRNA .guanine-N7.-methylation;Histidine metabolism;Tyrosine metabolism;Polycyclic aromatic hydrocarbon degradation	ALKBH8;BMS1;BYSL;CSNK1A1;DIMT1;EBNA1BP2;EMG1;FAM207A;FAU;FTSJ3;GNL2;IMP4;KRR1;LTV1;LYAR;METTL1;MPHOSPH10;MRTO4;N6AMT1;NMD3;NOB1;NOC4L;NOP14;NOP2;NSUN5;PNO1;RCL1;RIOK2;RPS11;RPS12;RPS13;RPS14;RPS15;RPS15A;RPS16;RPS17;RPS18;RPS19;RPS2;RPS21;RPS23;RPS24;RPS25;RPS27;RPS27A;RPS28;RPS3A;RPS4X;RPS5;RPS6;RPS7;RPS8;RPS9;RPSA;RRP12;RRP8;SNF8;TRMT11;TRMT112;TRMT12;TRMT61A;TSR1;UTP11;UTP14A;WDR4	0	24	7
O43711	0.182866	0.584224	0.169192	-0.322537	-0.0523591	-0.057835	0.128504	-0.0625137	0.00885348	TLX3	chromatin;nucleoplasm;nucleus;DNA-binding transcription factor activity, RNA polymerase II-specific;RNA polymerase II cis-regulatory region sequence-specific DNA binding;sequence-specific double-stranded DNA binding;animal organ development;central nervous system development;GABAergic neuron differentiation;negative regulation of neuron differentiation;neuron fate specification;neuron migration;r…	ABL1;BCL11B;LMO1;LMO2;LYL1;NUP214;PHF6;RANBP17;TAL1	0	10	2
O43715	0.363469	0.719607	-0.0713105	0.133709	-0.0353683	0.108122	0.0595365	0.0243001	-0.0913053	TRIAP1	cytosol;mitochondrial intermembrane space;mitochondrion;nucleoplasm;nucleus;protein-containing complex;p53 binding;phosphatidic acid transfer activity;apoptotic process;cellular response to UV;DNA damage response, signal transduction by p53 class mediator;DNA damage response, signal transduction by p53 class mediator resulting in cell cycle arrest;negative regulation of apoptotic process;negative…	PRELID1;PRELID3A;PRELID3B;TP53	0	9	2
O43716	0.750247	0.917167	-0.0161637	0.0905532	-0.0503107	0.00126988	-0.00917407	0.041414	-0.0392187	GATC	glutamyl-tRNA.Gln. amidotransferase complex;mitochondrion;ATP binding;glutaminyl-tRNA synthase .glutamine-hydrolyzing. activity;glutaminyl-tRNAGln biosynthesis via transamidation;mitochondrial translation;regulation of translational fidelity	ATP5PD;C1orf198;COA6;COX4I1;COX4I2;COX5A;COX5B;COX6B1;COX6B2;COX6C;COX7C;CYC1;GATB;MT-CO1;MT-CO2;MT-CO3;NARS1;NARS2;NDUFA12;NDUFA6;NDUFB8;NDUFB9;NDUFS6;PMPCA;PMPCB;QARS1;QRSL1;TRIR;UQCR10;UQCR11;UQCRB;UQCRC1;UQCRC2;UQCRFS1;UQCRH;UQCRHL;UQCRQ	0	25	7
O43719	0.11926	0.514127	-0.0383648	-0.0261053	-0.0363055	0.00314588	-0.0644327	-0.0288692	-0.0810576	HTATSF1	nucleoplasm;nucleus;site of double-strand break;spliceosomal complex;U2 snRNP;U2-type spliceosomal complex;chromatin-protein adaptor activity;poly-ADP-D-ribose modification-dependent protein binding;RNA binding;double-strand break repair via homologous recombination;mRNA splicing, via spliceosome;protein localization to site of double-strand break;U2-type prespliceosome assembly	BRD4;BUD13;CCAR1;CCNT1;CCNT2;CDC40;CDK9;CRNKL1;DDX23;DDX39B;DDX46;DDX5;DHX9;DNAJC8;FUS;HEXIM1;LUC7L3;PHF5A;POLR2A;PPP1R8;PRPF40A;RBM25;RBM39;RBM5;RBM7;RBM8A;RBMX2;RPS2;SF1;SF3A1;SF3A2;SF3A3;SF3B1;SF3B2;SF3B3;SF3B4;SF3B5;SF3B6;SNRNP200;SNRPA1;SNRPB;SNRPB2;SNRPD1;SNRPD2;SNRPD3;SNRPE;SNRPF;SNRPG;SNRPN;SRRM2;SRRT;SRSF4;SUGP1;SUPT5H;TCERG1	0	109	27
O43739	0.347852	0.711098	-0.078401	-0.0860318	0.0524717	0.102027	-0.0534997	-0.139243	0.0260066	CYTH3	adherens junction;bicellular tight junction;cytosol;Golgi membrane;nucleoplasm;plasma membrane;ruffle;guanyl-nucleotide exchange factor activity;phosphatidylinositol-3,4,5-trisphosphate binding;establishment of epithelial cell polarity;Golgi vesicle transport;positive regulation of cell adhesion;regulation of ARF protein signal transduction	ARF1;ARF6;ARL4A;CCDC120;CNKSR1;CYTH1;CYTIP;FRMD4B;GRASP;INAVA;IPCEF1;PIK3CA;PIK3CB;PIK3CD;PIK3CG;PLEK;PLEK2	0	17	3
O43741	0.516042	0.806366	0.0276121	-0.0297737	0.0542379	-0.0486464	0.0389877	-0.0253015	0.0449679	PRKAB2	cytoplasm;cytosol;nucleoplasm;nucleotide-activated protein kinase complex;nucleus;protein kinase binding;cellular response to nutrient levels;fatty acid biosynthetic process;positive regulation of cold-induced thermogenesis;signal transduction;Insulin signaling pathway;Adipocytokine signaling pathway;Hypertrophic cardiomyopathy .HCM.	ACACA;ACACB;ACP6;CAB39;CAB39L;CAMKK2;CFTR;CHD1L;CRTC2;CRY1;CRY2;DCLRE1C;EEF2K;ELAVL1;EPM2A;FOXO1;FOXO3;GYS1;GYS2;HMGCR;KMT2D;LIPE;MAP3K7;MCL1;MLYCD;MTOR;PFKFB1;PFKFB2;PFKFB3;PFKFB4;PPARGC1A;PRKAA1;PRKAA2;PRKAB1;PRKACA;PRKAG1;PRKAG2;PRKAG3;PRKAR1A;PRKAR2A;RPTOR;SESN1;SESN2;STIM2;STK11;STRADA;STRADB;TBC1D1;TP53;TSC1;TSC2	0	23	6
O43747	0.254997	0.645139	-0.0495697	-0.0429762	0.041261	0.0582843	-0.0177585	-0.0706021	-0.00377951	AP1G1	AP-1 adaptor complex;clathrin-coated pit;clathrin-coated vesicle;clathrin-coated vesicle membrane;cytoplasm;cytoplasmic vesicle membrane;cytosol;early endosome;Golgi apparatus;Golgi membrane;intracellular membrane-bounded organelle;lysosomal membrane;membrane;perinuclear region of cytoplasm;presynapse;recycling endosome;trans-Golgi network membrane;clathrin adaptor activity;collagen binding;GTP-d…	AAGAB;AFTPH;AP1AR;AP1B1;AP1G2;AP1M1;AP1M2;AP1S1;AP1S2;AP1S3;AP2A1;AP2B1;AP2M1;AP2S1;AP3B1;AP3B2;AP3D1;AP3M1;AP3M2;AP3S1;AP3S2;AP4B1;AP4M1;AP4S1;AP5M1;ARF1;BBIP1;BBS1;BBS2;BBS4;BBS5;BBS7;BBS9;CLINT1;CLTA;CLTB;CLTC;CLTCL1;EPN1;EPN2;EPS15;GAK;HLA-A;NECAP1;NECAP2;RABEP1;SYNJ1;SYNRG;VAMP7;VAMP8	0	108	26
O43752	0.415549	0.750912	-0.0380594	0.0728507	0.0864295	0.0805227	0.105481	0.0569532	-0.0368097	STX6	clathrin-coated vesicle;cytosol;early endosome;endomembrane system;Golgi apparatus;Golgi membrane;nucleoplasm;perinuclear region of cytoplasm;phagocytic vesicle;plasma membrane;recycling endosome;recycling endosome membrane;SNARE complex;synaptic vesicle membrane;trans-Golgi network;trans-Golgi network membrane;SNAP receptor activity;SNARE binding;syntaxin binding;endocytic recycling;Golgi vesicl…	BET1;BET1L;BNIP1;CLEC12A;COG3;COG4;COG6;COG7;COG8;CPLX1;CPLX2;EEA1;GCC1;GCC2;GOLGA1;GOLGA4;GOPC;GOSR1;GOSR2;L7N2F9;MARCHF2;MARCHF3;NAPA;NAPB;NAPG;NBAS;NSF;RAB11A;RAB6A;RBSN;SCFD1;SEC22A;SEC22B;SNAP23;SNAP25;SNAP29;SNAP47;SNX4;STX10;STX11;STX12;STX16;STX17;STX18;STX19;STX1A;STX1B;STX2;STX3;STX4;STX5;STX7;STX8;STXBP5;TGOLN2;THOP1;TSNARE1;UHRF1BP1L;USE1;VAMP1;VAMP2;VAMP3;VAMP4;VAMP5;VAMP7;VAMP8;VPS1…	0	21	5
O43759	0.460807	0.779091	0.236092	0.00762198	0.30746	-0.640399	0.249278	-0.0101918	0.143872	SYNGR1	azurophil granule membrane;melanosome;membrane;neuromuscular junction;plasma membrane;synaptic vesicle membrane;cellular response to leukemia inhibitory factor;protein targeting;regulated exocytosis;regulation of long-term neuronal synaptic plasticity;regulation of short-term neuronal synaptic plasticity;synaptic vesicle membrane organization	SYNPR;SYP;SYT1;TAB1	0	4	1
O43760	0.452556	0.77294	0.214986	-0.00375668	-0.0487303	-0.317551	-0.260906	-0.0125208	0.548347	SYNGR2	extracellular exosome;lipid droplet;membrane;neuromuscular junction;synaptic vesicle membrane;regulated exocytosis;synaptic vesicle membrane organization	SYNPR;TK1;TMC6;TMC8	0.002	3	2
O43761	0.466505	0.78219	0.251561	0.374108	-0.600782	-0.488512	-0.00771391	0.11799	-0.0707797	SYNGR3	membrane;neuromuscular junction;synaptic vesicle;synaptic vesicle membrane;SH2 domain binding;positive regulation of transporter activity;regulated exocytosis;regulation of neurotransmitter uptake;substantia nigra development	SLC6A3;SYP;SYT1	0.001	4	2
O43763	0.908801	0.974177	0.0291099	0.197689	-0.264739	-0.522979	-0.358056	-0.173998	0.0293555	TLX2	chromatin;cytoplasm;nucleus;DNA-binding transcription activator activity, RNA polymerase II-specific;DNA-binding transcription factor activity, RNA polymerase II-specific;RNA polymerase II cis-regulatory region sequence-specific DNA binding;sequence-specific DNA binding;sequence-specific double-stranded DNA binding;animal organ development;enteric nervous system development;mesoderm formation;neg…	IVNS1ABP;PLN;RANBP17;SLC8A1	0	6	2
O43765	0.531039	0.815568	-0.0417137	-0.0641562	-0.0404317	0.0815687	0.00410692	-0.129693	-0.0225747	SGTA	cytoplasm;cytosol;membrane;nucleus;TRC complex;BAT3 complex binding;identical protein binding;molecular adaptor activity;protein self-association;ERAD pathway;negative regulation of ERAD pathway;negative regulation of ubiquitin-dependent protein catabolic process;positive regulation of ERAD pathway;positive regulation of ubiquitin-dependent protein catabolic process;post-translational protein tar…	ADRM1;ASNA1;BAG2;BAG6;CAMLG;DNAJB12;DNAJB14;DNAJC18;DNAJC5;GET4;HSP90AA1;HSP90AB1;HSPA4;HSPA8;HSPH1;SEC61B;SERP1;STX5;UBL4A;WRB	0	52	12
O43766	0.371	0.723486	-0.0671872	0.120981	0.0783119	-0.0364335	-0.013362	0.0693829	-0.0947231	LIAS	mitochondrial matrix;mitochondrion;4 iron, 4 sulfur cluster binding;lipoate synthase activity;metal ion binding;inflammatory response;lipoate biosynthetic process;neural tube closure;response to lipopolysaccharide;response to oxidative stress;Lipoic acid metabolism	ACO2;ANKRD54;BOLA1;BOLA3;GCSH;GLRX5;IBA57;ISCA1;ISCA2;ISCU;KCNE3;LIPT1;LIPT2;LYRM4;NFS1;NFU1;NUBPL	0	9	3
O43768	0.0909181	0.477107	-0.0758324	0.0527461	0.00420902	-0.037329	-0.0361704	-0.111441	-0.0602599	ENSA	cytoplasm;nucleoplasm;ion channel inhibitor activity;phosphatase inhibitor activity;potassium channel inhibitor activity;protein phosphatase 2A binding;protein phosphatase inhibitor activity;protein phosphatase regulator activity;signaling receptor binding;cell division;G2/M transition of mitotic cell cycle;mitotic cell cycle;negative regulation of protein dephosphorylation;regulation of insulin …	ABCC8;CDK1;MASTL;MINK1;PPP2CA;PPP2R1A;PPP2R2A;PPP2R2D	0	32	4
O43772	0.148728	0.550279	-0.0343158	0.0232383	0.0497368	0.0466374	-0.028984	0.020945	0.0247042	SLC25A20	cytosol;mitochondrial envelope;mitochondrial inner membrane;mitochondrion;acyl carnitine transmembrane transporter activity;carnitine shuttle;carnitine transmembrane transport;in utero embryonic development;mitochondrial transport	AASDH;ACADM;ACADS;ACADVL;APH1A;CHAT;CPT1A;CPT1B;CPT1C;CPT2;CRAT;ETFDH;HADHA;HADHB;HSD17B4;PPARA;SLC25A29	0	36	11
O43776	0.291148	0.675954	-0.0637958	-0.0721612	0.0213072	0.0941638	-0.0343702	-0.0907617	-0.0229457	NARS1	cytoplasm;cytosol;extracellular exosome;asparagine-tRNA ligase activity;ATP binding;CCR3 chemokine receptor binding;nucleic acid binding;protein dimerization activity;asparaginyl-tRNA aminoacylation;cell migration;cerebral cortex development;tRNA aminoacylation for protein translation;Aminoacyl-tRNA biosynthesis	AARS1;AARS2;ASNS;CARS1;CARS2;CCR3;CNDP2;EARS2;EPRS1;FARS2;FARSA;GARS1;GATB;GATC;HARS1;HARS2;IARS1;IARS2;KARS1;LARS1;LARS2;MARS1;MARS2;MRPL28;NARS2;PARS2;QARS1;QRSL1;RARS1;RARS2;SARS1;SARS2;SARS2-2;TARS1;TARS2;TARS3;TMEM109;VARS1;VARS2;WARS1;WARS2;YARS1;YARS2	0	156	20
O43791	0.451535	0.772859	0.0417376	0.00382674	-0.0151263	-0.0046834	0.11114	0.0560304	-0.0579407	SPOP	Cul3-RING ubiquitin ligase complex;cytoplasm;nuclear speck;nucleoplasm;nucleus;molecular function inhibitor activity;ubiquitin protein ligase binding;localization;proteasome-mediated ubiquitin-dependent protein catabolic process;protein polyubiquitination;regulation of proteolysis	AR;ATM;BMI1;BRD2;BRD3;BRD4;CAPRIN1;CD274;CDK4;CUL1;CUL3;DAXX;DEK;DUSP7;ENC1;ERG;ESR1;GAN;GLI1;GLI2;GLI3;GLMN;GMNN;INF2;KBTBD6;KBTBD7;KBTBD8;KCTD10;KCTD13;KCTD17;KCTD2;KEAP1;KLHL12;KLHL13;KLHL2;KLHL20;KLHL21;KLHL22;KLHL24;KLHL25;KLHL3;KLHL40;KLHL41;KLHL42;KLHL7;KLHL8;KLHL9;LZTR1;MACROH2A1;MYC;MYD88;NANOG;NCOA3;PDCD6;PDX1;PEF1;PTEN;RBX1;SETD2;SPOPL;SUFU;TNFAIP1;TP53BP1;TRIM24;UBE2I;ZSWIM8	0	8	4
O43795	0.344013	0.709293	-0.0177367	0.0426929	0.0167613	0.066164	0.00744529	0.0313179	0.033645	MYO1B	actin cytoskeleton;actin filament;apical part of cell;brush border;cell periphery;cytoplasm;early endosome;endosome membrane;extracellular exosome;filopodium;microvillus;myosin complex;perinuclear region of cytoplasm;plasma membrane;actin filament binding;ATP binding;cadherin binding;calmodulin binding;microfilament motor activity;phosphatidylinositol-3,4,5-trisphosphate binding;phosphatidylinosi…	ACTB;ACTG1;CALM1;MYO1C	0	242	49
O43805	0.457311	0.776673	-0.0267849	-0.00437178	0.0200219	-0.00439994	0.0319403	-0.0773741	-0.0236708	SSNA1	axon;axoneme;centriole;centrosome;ciliary basal body;cytosol;midbody;motile cilium;nucleus;plasma membrane;supramolecular fiber;identical protein binding;microtubule binding;protein self-association;axon arborization;axon extension;axonogenesis;cell cycle;cell division;intraciliary transport;microtubule cytoskeleton organization;microtubule nucleation;receptor clustering	ATL1;ATL2;ATL3;CHMP1B;CNTLN;PLK1;PSMC5;SPAST;TUBG1	0	22	6
O43808	0.0419707	0.392761	0.113514	-0.113977	-0.0379293	-0.00846564	0.0881667	0.0757569	0.0162454	SLC25A17	cytosol;membrane;peroxisomal membrane;peroxisome;adenine nucleotide transmembrane transporter activity;ADP transmembrane transporter activity;AMP transmembrane transporter activity;antiporter activity;ATP transmembrane transporter activity;coenzyme A transmembrane transporter activity;FAD transmembrane transporter activity;FMN transmembrane transporter activity;NAD transmembrane transporter activ…	ABCD1;ABCD3;MTCH1;MTCH2;PEX11B;PEX12;PEX13;PEX16;PEX19;PEX2;PEX3;PXMP2;PXMP4	0	20	8
O43809	0.328643	0.70003	-0.0378298	0.00545034	0.00118278	0.0718009	-0.0526424	-0.0166794	0.0342664	NUDT21	centriolar satellite;centrosome;cytoplasm;mRNA cleavage and polyadenylation specificity factor complex;mRNA cleavage factor complex;nuclear body;nucleoplasm;nucleus;paraspeckles;chromatin binding;histone deacetylase binding;identical protein binding;mRNA 3'-UTR AU-rich region binding;mRNA binding;protein homodimerization activity;RNA binding;cell differentiation;messenger ribonucleoprotein comple…	ALYREF;CHTOP;CLP1;CPSF1;CPSF2;CPSF3;CPSF4;CPSF4L;CPSF6;CPSF7;CSTF1;CSTF2;CSTF2T;CSTF3;DDX39B;DHX15;EIF4A3;ELAVL1;ENKUR;ERH;FIP1L1;HNRNPA1;HNRNPA2B1;HNRNPC;HNRNPH1;HNRNPK;HNRNPL;HNRNPM;ILF2;MAGOH;MAGOHB;NCBP1;NCBP2;PABPN1;PAPOLA;PCF11;PTBP1;RNPS1;SFPQ;SNRNP70;SNRPD1;SRSF1;SRSF3;SRSF6;SRSF7;SYMPK;THOC5;U2AF1;U2AF2;VIRMA;WDR33;YTHDC1;YTHDC2;ZC3H3;ZC3H6	0	55	12
O43813	0.887643	0.966553	0.0081936	-0.143564	-0.0562837	0.0195144	-0.00874633	-0.10236	-0.0446469	LANCL1	cytoplasm;plasma membrane;G protein-coupled receptor activity;glutathione binding;glutathione transferase activity;low-density lipoprotein particle receptor binding;SH3 domain binding;zinc ion binding;carbohydrate metabolic process;cellular detoxification;G protein-coupled receptor signaling pathway;peptide modification	ALDH16A1;EPS8;STOM	0	51	12
O43815	0.0655702	0.437474	-0.0742078	0.0595165	0.105713	0.0299979	-0.043783	-0.00764653	0.0240336	STRN	bicellular tight junction;cytosol;dendrite;dendritic spine;FAR/SIN/STRIPAK complex;membrane;neuronal cell body;postsynaptic density;postsynaptic membrane;armadillo repeat domain binding;calmodulin binding;nuclear estrogen receptor binding;protein phosphatase 2A binding;protein-containing complex binding;bicellular tight junction assembly;dendrite development;locomotory behavior;negative regulatio…	ALK;CALM1;CALML3;CALML4;CALML5;CALML6;CAV1;CCT6A;CTTNBP2;CTTNBP2NL;EML4;ESR1;ESR2;FGFR1OP2;KIF5B;KLC1;MAP4K2;MAP4K4;MINK1;MOB4;PDCD10;PPP2CA;PPP2CB;PPP2R1A;PPP2R1B;PPP2R3A;PPP2R5C;SIKE1;SLMAP;SRC;STK24;STK25;STK26;STRIP1;STRIP2;STRN3;STRN4;TCP1;TNIK;TPM3;TRAF3IP3	0	90	24
O43818	0.88154	0.964558	-0.0103951	0.08127	-0.0440509	0.130254	-0.0321862	0.100355	0.0681188	RRP9	box C/D RNP complex;nucleolus;nucleoplasm;small-subunit processome;RNA binding;snoRNA binding;U3 snoRNA binding;ribosomal small subunit biogenesis;rRNA processing	AATF;BMS1;BOP1;BRIX1;BYSL;C1D;C1orf131;CCDC105;CD74;DCAF13;DDX27;DDX47;DDX49;DDX56;DHX15;DHX37;DIEXF;DIMT1;DKC1;DNTTIP2;DPH2;EBNA1BP2;EMG1;ESF1;EXOSC1;EXOSC10;EXOSC2;EXOSC3;EXOSC4;EXOSC5;EXOSC7;EXOSC8;EXOSC9;FAU;FBL;FBLL1;FCF1;FTSJ3;GAR1;GCC1;GNL2;GRWD1;HEATR1;IMP3;IMP4;KRR1;LOC102724159;MAK16;MCC;MPHOSPH10;MRNIP;MRPL4;MRPS11;MRPS12;MRPS15;MRPS7;MRTO4;MTREX;NAF1;NAT10;NCOA6;NGDN;NHP2;NIFK;NIP7;NL…	0	65	13
O43819	0.0694983	0.440978	0.0711005	-0.0283026	-0.0173145	-0.0603695	0.0286377	-0.00495824	0.0836354	SCO2	mitochondrial inner membrane;mitochondrial matrix;mitochondrion;myofibril;copper chaperone activity;copper ion binding;protein-disulfide reductase activity;eye development;in utero embryonic development;intracellular copper ion homeostasis;mitochondrial cytochrome c oxidase assembly;muscle system process;respiratory electron transport chain;response to activity	ATOX1;BCS1L;COA6;COX10;COX11;COX15;COX17;COX4I1;COX6B1;CYCS;MT-CO1;MT-CO2;MT-CO3;SURF1;TACO1;TIGAR;TP53;TYMP;UQCRFS1	0	22	8
O43822	0.0800795	0.463643	0.81805	-0.671373	-1.01766	-0.00937553	0.226182	0.590686	-0.0611285	CFAP410	ciliary basal body;cytoplasm;cytosol;intracellular membrane-bounded organelle;mitochondrion;photoreceptor connecting cilium;photoreceptor outer segment;plasma membrane;cytoskeleton organization;DNA damage response;outer dynein arm assembly;regulation of cell shape;smoothened signaling pathway	ALS2;MX1;NEK1;PFKL	0	6	2
O43823	0.29375	0.677963	0.0633671	-0.00302686	-0.0729211	0.10399	0.0591037	0.0659745	0.0930651	AKAP8	condensed chromosome;cytoplasm;female pronucleus;membrane;nuclear matrix;nucleolus;nucleoplasm;nucleus;double-stranded DNA binding;histone deacetylase binding;NF-kappaB binding;protein kinase A regulatory subunit binding;RNA binding;zinc ion binding;cell cycle G2/M phase transition;cellular response to lipopolysaccharide;cellular response to prostaglandin E stimulus;innate immune response;mitotic…	AKAP1;AKAP10;AKAP5;AKAP9;DPY30;PRKACA;PRKACB;PRKACG	0	103	19
O43824	0.984878	0.996289	-0.000538322	0.0435609	0.0783941	0.0167577	0.0774742	0.0504484	0.00917518	GTPBP6	cytoplasm;GTP binding;metal ion binding;ribosome binding	AKAP17A;ASMTL;CZIB;DDX28;FLT3LG;GADD45GIP1;GTPBP10;GTPBP4;HMGN2;MALSU1;MED1;MIEF1;MRPL10;MRPL11;MRPL13;MRPL14;MRPL15;MRPL16;MRPL17;MRPL18;MRPL19;MRPL2;MRPL20;MRPL21;MRPL22;MRPL23;MRPL24;MRPL27;MRPL28;MRPL3;MRPL30;MRPL32;MRPL33;MRPL34;MRPL35;MRPL36;MRPL37;MRPL38;MRPL39;MRPL4;MRPL40;MRPL41;MRPL42;MRPL43;MRPL44;MRPL45;MRPL46;MRPL47;MRPL48;MRPL49;MRPL50;MRPL51;MRPL52;MRPL53;MRPL54;MRPL55;MRPL57;MRPL5…	0	28	9
O43826	0.459582	0.778463	-0.0766765	0.120355	0.113881	-0.0047645	-0.129134	0.158968	-0.0303911	SLC37A4	endoplasmic reticulum;endoplasmic reticulum membrane;membrane;plasma membrane;glucose 6-phosphate:inorganic phosphate antiporter activity;glucose-6-phosphate transmembrane transporter activity;gluconeogenesis;glucose homeostasis;glucose metabolic process;glucose-6-phosphate transport;phosphate ion transmembrane transport;Carbohydrate digestion and absorption	CSF3;G6PC;G6PC2;G6PC3;SLC17A3	0	10	3
O43829	0.801514	0.937381	-0.0178879	0.00456862	-0.0372741	0.143297	-0.0473741	0.0194578	0.0848445	ZBTB14	aggresome;cytosol;nucleolus;nucleoplasm;nucleus;DNA-binding transcription factor activity;DNA-binding transcription repressor activity, RNA polymerase II-specific;metal ion binding;RNA polymerase II cis-regulatory region sequence-specific DNA binding;sequence-specific DNA binding;sequence-specific double-stranded DNA binding;transcription cis-regulatory region binding;cardiac septum development;c…	ADNP;HUS1;HUS1B;RAD1	0	12	7
O43837	0.31771	0.690755	-0.0306155	0.00627161	0.0125064	0.0778463	-0.0250505	0.0224877	0.00734063	IDH3B	mitochondrial isocitrate dehydrogenase complex .NAD..;mitochondrial matrix;mitochondrion;nucleus;electron transfer activity;isocitrate dehydrogenase .NAD.. activity;magnesium ion binding;NAD binding;isocitrate metabolic process;tricarboxylic acid cycle;Citrate cycle .TCA cycle.	ACO1;ACO2;ADSL;ALDH5A1;ASL;ATP5F1C;BCKDHA;BCKDHB;CERKL;CS;CYC1;DBT;DHTKD1;DLD;DLST;EYS;FH;FSCN2;GLUD1;GLUD2;GOT1;GOT1L1;GOT2;GPT;GPT2;HACL1;HMGCL;HMGCLL1;IDH1;IDH2;IDH3A;IDH3G;IL4I1;ILVBL;IMPDH1;IMPG2;MDH2;NDUFS2;NDUFV1;NIT2;NNT;OGDH;OGDHL;PCARE;PDE6A;PDE6G;PDHB;PRCD;PRPF31;RIMKLB;SDHA;SDHB;SUCLA2;SUCLG1;SUCLG2;UQCRC1;ZNF513	0	48	11
O43847	0.0375016	0.381319	-0.103683	-0.0269314	0.0828189	0.0118534	-0.102062	-0.0678649	-0.0733823	NRDC	cell surface;cytosol;dendrite;mitochondrion;peroxisomal matrix;epidermal growth factor binding;metal ion binding;metalloendopeptidase activity;amyloid-beta metabolic process;hormone catabolic process;negative regulation of cold-induced thermogenesis;peptide catabolic process;positive regulation of axonogenesis;positive regulation of membrane protein ectodomain proteolysis;positive regulation of m…	ADAP1;HBEGF;SETX	0	115	27
O43852	0.668532	0.879729	-0.0195048	-0.00720929	-0.0586453	0.0620592	-0.0357671	0.0257807	-0.0523233	CALU	endoplasmic reticulum;endoplasmic reticulum lumen;endoplasmic reticulum membrane;extracellular region;Golgi apparatus;melanosome;membrane;sarcoplasmic reticulum lumen;calcium ion binding	AURKA;CALR;FAM20C;GGCX;HSP90B1;HSPA5;P4HB;PDIA3;SEC63;VKORC1	0	148	22
O43865	0.17483	0.577761	-0.0228391	-0.0208581	-0.000587891	-0.033542	-0.0294627	-0.0610777	-0.0329649	AHCYL1	apical plasma membrane;cytoplasm;cytosol;endoplasmic reticulum membrane;extracellular exosome;mitochondria-associated endoplasmic reticulum membrane;enzyme regulator activity;identical protein binding;RNA binding;angiotensin-activated signaling pathway;apoptotic process;epithelial fluid transport;mitochondrion-endoplasmic reticulum membrane tethering;one-carbon metabolic process;positive regulati…	AHCY;AHCYL2;BCL2L10;BHMT;BHMT2;CBS;CBSL;CTH;DNMT1;DNMT3A;DNMT3B;ITPR1;ITPR3;KYAT1;KYAT3;MAT2A;MTR;SDS;SDSL;SELENBP1;SLC26A6;SLC4A4	0	107	11
O43896	0.0734368	0.45075	0.0486411	-0.0300345	0.0317544	0.0144553	0.0476151	0.0440663	0.0704172	KIF1C	axon;axon cytoplasm;dendrite;endoplasmic reticulum;Golgi apparatus;kinesin complex;microtubule;ATP binding;ATP hydrolysis activity;cytoskeletal motor activity;microtubule binding;plus-end-directed microtubule motor activity;RNA binding;anterograde neuronal dense core vesicle transport;cytoskeleton-dependent intracellular transport;microtubule-based movement;retrograde neuronal dense core vesicle …	ANKFY1;BICDL1;HOOK3;KIF13B;KIF1A;KIF1B;KIFBP;KLC2;PTPN21;RAB6A	0	36	4
O43903	0.166421	0.566441	-0.210488	0.214383	0.118419	-0.0317362	-0.140628	0.079722	-0.269491	GAS2	actin filament;cytosol;membrane;stress fiber;actin filament binding;cytoskeletal anchor activity;microtubule binding;actin crosslink formation;antral ovarian follicle growth;apoptotic process;basement membrane organization;cell cycle;initiation of primordial ovarian follicle growth;ovulation;regulation of cell cycle;regulation of cell shape;regulation of Notch signaling pathway	CASP3;CASP7;GAS1;LIPI;LUZP2;PPL;RASL10A	0.013	2	1
O43909	0.336922	0.705468	0.082834	0.0420708	0.0069978	-0.0686859	-0.0483331	0.188285	0.0889331	EXTL3	endoplasmic reticulum;endoplasmic reticulum membrane;Golgi apparatus;nucleus;plasma membrane;glucuronyl-galactosyl-proteoglycan 4-alpha-N-acetylglucosaminyltransferase activity;glycosyltransferase activity;magnesium ion binding;protein-hormone receptor activity;heparan sulfate proteoglycan biosynthetic process;negative regulation of cytokine production involved in inflammatory response;negative r…	B3GAT3;EXTL1;EXTL2;NDST1;SLC35B2;TRAP1;XBP1;XYLT2	0.001	6	2
O43913	0.0134337	0.308508	-0.0862852	0.0165286	0.0481743	0.0330066	-0.0862511	-0.0518475	-0.0230476	ORC5	chromatin;chromosome, telomeric region;cytosol;nuclear origin of replication recognition complex;nucleoplasm;nucleus;origin recognition complex;ATP binding;DNA replication origin binding;nucleotide binding;DNA replication;DNA replication initiation;regulation of DNA replication;Cell cycle;Cell cycle - yeast;Meiosis - yeast	CDC25A;CDC25B;CDC25C;CDC45;CDC6;CDC7;CDKN2A;CDT1;CHEK1;CILK1;DBF4;H4-16;HAT1;KAT2A;LRWD1;MAK;MCM10;MCM2;MCM3;MCM4;MCM5;MCM6;MCM7;MCM8;MCM8-2;MCM9;MCMDC2;MOK;NOC3L;ORC1;ORC2;ORC3;ORC4;ORC6;PIF1;POLA1;POLA2;POLE;PRIM1;PRIM2;REPIN1;RFC4;RPA2;TM4SF19;WDHD1	0	34	15
O43920	0.856814	0.957585	0.0119487	0.150149	0.0332115	-0.00628112	0.108977	-0.010251	0.1142	NDUFS5	mitochondrial inner membrane;mitochondrial intermembrane space;mitochondrial respiratory chain complex I;mitochondrion;NADH dehydrogenase .ubiquinone. activity;aerobic respiration;mitochondrial electron transport, NADH to ubiquinone;mitochondrial respiratory chain complex I assembly;proton motive force-driven mitochondrial ATP synthesis;Oxidative phosphorylation;Alzheimer's disease;Parkinson's di…	ACAD9;AIFM1;ATP5F1E;ATP5IF1;ATP5ME;ATP5MF;ATP5MG;ATP5PD;ATP5PF;ATP5PO;CHCHD4;COX14;COX4I1;COX4I2;COX5A;COX5B;COX6A1;COX6A2;COX6B1;COX6C;COX7A1;COX7A2;COX7A2L;COX7B;COX7C;CYC1;ECSIT;FOXRED1;MRPS21;MT-CO1;MT-CO2;MT-CO3;MT-CYB;MT-ND1;MT-ND2;MT-ND3;MT-ND4;MT-ND4L;MT-ND5;MT-ND6;NDUFA1;NDUFA10;NDUFA11;NDUFA12;NDUFA13;NDUFA2;NDUFA3;NDUFA4;NDUFA5;NDUFA6;NDUFA7;NDUFA8;NDUFA9;NDUFAB1;NDUFAF1;NDUFAF2;NDUFAF…	0	6	3
O43924	0.270355	0.657342	0.072205	-0.186261	-0.07352	-0.0178008	0.0114764	-0.074317	0.00187392	PDE6D	cilium;cytoplasm;cytoplasmic vesicle;cytoplasmic vesicle membrane;cytoskeleton;cytosol;GTPase inhibitor activity;small GTPase binding;response to stimulus;visual perception;Purine metabolism	ADCY3;ALDH7A1;APRT;ARL13B;ARL16;ARL2;ARL3;CALM1;GMPR;GMPS;GUCY1A1;GUCY1B1;GUCY2D;GUK1;HPRT1;INPP5E;ITPA;KRAS;RAB13;RAB28;RCC1L;RHEB;RPGR;UNC119;UNC119B	0	20	4
O43929	0.867752	0.959845	-0.00608186	-0.0152369	-0.00624121	0.0520652	0.0430054	0.0171207	-0.0477846	ORC4	chromosome, telomeric region;cytosol;nuclear origin of replication recognition complex;nucleolus;nucleoplasm;nucleus;origin recognition complex;ATP binding;ATP hydrolysis activity;DNA replication origin binding;nucleotide binding;DNA replication initiation;polar body extrusion after meiotic divisions;protein polymerization;Cell cycle;Cell cycle - yeast;Meiosis - yeast	CCND1;CDC45;CDC6;CDC7;CDT1;CILK1;DBF4;GMNN;H2AZ1;H3-3A;H3C1;HAT1;HIST2H3A;LRWD1;MAK;MCM10;MCM2;MCM3;MCM4;MCM5;MCM6;MCM7;MCM8;MCM8-2;MCM9;MCMDC2;MOK;ORC1;ORC2;ORC3;ORC5;ORC6;POLA2;POLE;POLE2;PRIM2;REPIN1;RPA2	0	32	13
O43933	0.425851	0.75795	0.0251898	-0.0108582	0.025797	-0.0550166	0.0230916	-0.0201536	0.0325535	PEX1	cytoplasm;cytosol;extracellular exosome;peroxisomal membrane;peroxisome;ATP binding;ATP hydrolysis activity;protein transporter activity;protein-containing complex binding;ubiquitin-dependent protein binding;microtubule-based peroxisome localization;peroxisome organization;protein import into peroxisome matrix;protein import into peroxisome matrix, receptor recycling;protein targeting to peroxiso…	ABCD3;PEX10;PEX12;PEX13;PEX14;PEX16;PEX19;PEX2;PEX26;PEX3;PEX5;PEX5L;PEX6;PEX7;TRIM37;ZFAND6	0	28	12
O43934	0.257485	0.64692	-0.146694	0.229834	0.0113704	0.216302	-0.161835	0.0576703	0.121589	MFSD11	membrane	MFSD5	0.01	2	1
O60216	0.759496	0.92108	0.00772814	0.03628	0.0227806	0.0154612	0.0251973	0.0751782	-0.00266929	RAD21	chromatin;chromosome;chromosome, centromeric region;cohesin complex;condensed nuclear chromosome;cytosol;meiotic cohesin complex;membrane;midbody;mitotic cohesin complex;nuclear matrix;nucleoplasm;nucleus;spindle pole;chromatin binding;DNA binding;DNA-binding transcription factor binding;lncRNA binding;apoptotic process;cell division;chromatin looping;chromosome segregation;DNA recombination;doub…	ATR;AURKB;BRCA1;BRCA2;BUB1;CCNB1;CCNB2;CDCA5;CDK1;CHTF18;CHTF8;CTCF;CTCFL;DDX11;DSCC1;EP300;ESCO1;ESCO2;ESPL1;H2AZ1;H3-3A;H3C1;H4-16;HDAC8;HIST1H2BB;HIST2H3A;HIST3H3;JUND;MAU2;MSH6;MXI1;MYC;NCAPD2;NCAPG;NCAPG2;NCAPH;NCOA3;NIPBL;NSMCE2;NSMCE3;NSMCE4A;PCNA;PDS5A;PDS5B;PLK1;PTTG1;RAD21L1;REC8;RFC3;SGO1;SGO2;SMARCA4;SMARCA5;SMC1A;SMC1B;SMC2;SMC3;SMC4;SMC5;SMC6;SPO11;STAG1;STAG2;STAG3;SUZ12;SYCP1;SYCP…	0	180	28
O60220	0.74381	0.914659	0.0334906	0.0832914	0.0624	-0.188539	-0.0555134	0.0376761	0.0754612	TIMM8A	mitochondrial inner membrane;mitochondrial intermembrane space;mitochondrial intermembrane space protein transporter complex;mitochondrion;identical protein binding;zinc ion binding;nervous system development;protein insertion into mitochondrial inner membrane	CHCHD4;COX17;DPP7;GFER;SDHD;SLC25A12;SLC25A13;TIMM10;TIMM10B;TIMM13;TIMM17A;TIMM22;TIMM23;TIMM50;TIMM8B;TIMM9;TOMM22;TOMM40;TOMM7	0	12	3
O60229	0.716991	0.901894	-0.0104827	-0.0341376	0.0333946	-0.0527621	-0.0333126	-0.0359707	-0.0156699	KALRN	actin cytoskeleton;cytoplasm;cytosol;extracellular exosome;extrinsic component of membrane;nucleoplasm;postsynaptic density;ATP binding;guanyl-nucleotide exchange factor activity;metal ion binding;protein serine kinase activity;protein serine/threonine kinase activity;axon guidance;ephrin receptor signaling pathway;intracellular signal transduction;nervous system development;protein phosphorylati…	ARHGAP31;DAPK2;DAPK3;DISC1;DLG4;GNAQ;GRIA1;GRIN2B;MAPK6;MAPKAPK5;MYLK;PAM;RABIF;RAC1;RHOA;RHOG;SLC17A7;STK17A;STK17B;SYNGAP1	0	57	17
O60231	0.456586	0.776027	0.0280994	-0.0419455	-0.0258654	-0.00517105	0.0520607	-0.0578667	0.0171223	DHX16	catalytic step 2 spliceosome;cytoplasm;nucleoplasm;nucleus;spliceosomal complex;U2-type precatalytic spliceosome;ATP binding;ATP hydrolysis activity;helicase activity;molecular adaptor activity;pattern recognition receptor activity;RNA binding;RNA helicase activity;ubiquitin binding;antiviral innate immune response;mRNA splicing, via spliceosome;RNA splicing;Spliceosome	ALYREF;AQR;ARMC7;BCAS2;BUD13;BUD31;CCDC12;CDC40;CDC5L;CRIPT;CRNKL1;CWC15;CWC22;CWC25;CWC27;DDX23;DDX39B;DDX46;DDX5;DHX38;EFTUD2;EIF4A3;GPKOW;IK;ISY1;LSM2;LSM3;LSM4;LSM5;LSM6;LSM7;LSM8;MAGOHB;MFAP1;MTREX;PHF5A;PLRG1;PPIE;PPIL1;PPIL2;PPIL3;PRPF18;PRPF19;PRPF3;PRPF31;PRPF38A;PRPF4;PRPF6;PRPF8;RBM22;RBM48;RBMX2;RNF113A;SART1;SCNM1;SF3A1;SF3A2;SF3A3;SF3B1;SF3B2;SF3B3;SF3B4;SF3B5;SF3B6;SLU7;SMU1;SNIP1;…	0	102	28
O60232	0.388775	0.732811	-0.0156399	-0.0398822	0.00167453	0.00239447	-0.0352929	-0.0362118	-0.0112282	ZNRD2	cell division;mitotic cell cycle	CCT5;CCT7	0	38	5
O60237	0.707576	0.897682	0.00730018	-0.0367953	-0.045328	-0.0541726	-0.0297652	-0.0130485	-0.0715818	PPP1R12B	A band;cytoplasm;cytosol;nucleoplasm;stress fiber;Z disc;enzyme activator activity;enzyme inhibitor activity;phosphatase regulator activity;protein kinase binding;regulation of muscle contraction;signal transduction;Vascular smooth muscle contraction	MYH11;MYH9;MYL9;MYLK;PPP1CB;PPP1CC;PPP1R12A;PPP1R14A	0	23	9
O60242	0.347273	0.710842	0.0559742	-0.0694787	-0.0325256	0.0135057	0.0247579	0.108395	-0.0537291	ADGRB3	cerebellar climbing fiber to Purkinje cell synapse;membrane;plasma membrane;postsynapse;postsynaptic density membrane;synaptic cleft;G protein-coupled receptor activity;GTPase activator activity;adenylate cyclase-activating G protein-coupled receptor signaling pathway;cell surface receptor signaling pathway;G protein-coupled receptor signaling pathway;maintenance of synapse structure;motor learni…	C1QL1;C1QL3;ELMO1;GRM8;RANBP2	0	13	4
O60244	0.028159	0.365858	0.0237171	-0.00698476	-0.00186019	-0.0186813	0.0124095	0.0240479	0.00716784	MED14	core mediator complex;mediator complex;membrane;nucleoplasm;nucleus;nuclear receptor coactivator activity;nuclear vitamin D receptor binding;transcription coactivator activity;transcription coregulator activity;positive regulation of DNA-templated transcription;positive regulation of transcription by RNA polymerase II;positive regulation of transcription elongation by RNA polymerase II;positive r…	ARSD;BRD4;CCNC;CCNH;CDK19;CDK7;CDK8;CSRP1;ENSP00000492220;ERCC2;ERCC3;ESR1;GTF2A1;GTF2A2;GTF2B;GTF2E1;GTF2E2;GTF2F1;GTF2F2;GTF2H1;GTF2H2;GTF2H3;GTF2H4;GTF2H5;H2AZ1;H2BC11;H3C14;H3C15;H4-16;H4-16;H4C1;H4C11;H4C12;H4C13;H4C14;H4C15;H4C2;H4C3;H4C4;H4C5;H4C8;H4C9;HIST2H3A;HNF4A;MED1;MED10;MED11;MED12;MED12L;MED13;MED13L;MED15;MED16;MED17;MED18;MED19;MED20;MED21;MED22;MED23;MED24;MED25;MED26;MED27;MED…	0	102	34
O60256	0.495063	0.79837	-0.0321078	-0.0718799	0.0121273	0.049121	-0.0336241	-0.0773276	0.00399676	PRPSAP2	cytoplasm;ribose phosphate diphosphokinase complex;ATP binding;enzyme inhibitor activity;identical protein binding;magnesium ion binding;ribose phosphate diphosphokinase activity;5-phosphoribose 1-diphosphate biosynthetic process;bone development;nucleobase-containing compound metabolic process;purine nucleotide biosynthetic process	IVNS1ABP;PRPS1;PRPS1L1;PRPS2;PRPSAP1	0	60	11
O60264	0.197114	0.593041	0.0482992	0.0278919	-0.0248189	-0.0274052	0.0528354	0.0767153	-0.00898507	SMARCA5	ACF complex;B-WICH complex;CHRAC;chromatin silencing complex;condensed chromosome;fibrillar center;NoRC complex;nucleolus;nucleoplasm;nucleus;NURF complex;pericentric heterochromatin;RSF complex;site of double-strand break;WICH complex;ATP binding;ATP hydrolysis activity;ATP-dependent activity, acting on DNA;ATP-dependent chromatin remodeler activity;DNA binding;helicase activity;histone binding;…	ABCE1;BAP18;BAZ1A;BAZ1B;BAZ2A;BAZ2B;BPTF;BRD4;CBX1;CBX3;CDT1;CECR2;CENPA;CHD3;CHD4;CHRAC1;CTCF;CTNNB1;DDX21;DEK;DNMT1;DNMT3B;DPY30;EP300;ERCC6;EZH2;H2AB1;H2AC11;H2AC11;H2AC15;H2AC16;H2AC17;H2AC4;H2AC4;H2AFV;H2AX;H2AZ1;H2BC1;H2BC10;H2BC11;H2BC12;H2BC13;H2BC14;H2BC15;H2BFS;H3-2;H3-3A;H3C1;H3C1;H3C14;H3C15;H3F3C;H4-16;H4-16;H4C1;H4C11;H4C12;H4C13;H4C14;H4C15;H4C2;H4C3;H4C4;H4C5;H4C8;H4C9;HDAC1;HDAC2…	0	278	42
O60266	0.341469	0.708365	-0.0560597	0.0585414	-0.0505821	-0.038767	-0.11984	0.00911393	-0.0882604	ADCY3	ciliary membrane;cilium;cytoplasm;Golgi apparatus;membrane;plasma membrane;adenylate cyclase activity;ATP binding;calmodulin binding;metal ion binding;acrosome reaction;adenylate cyclase-activating G protein-coupled receptor signaling pathway;cAMP biosynthetic process;cellular response to forskolin;flagellated sperm motility;intracellular signal transduction;olfactory learning;sensory perception …	ADCY1;ADCY6;ADCY8;ADCY9;AK9;AKT1;ALDH18A1;CALM1;CALML3;CALML4;CALML5;CALML6;CAMK2A;CAMK2B;CAMK4;CNGA2;CNGA4;CNGB1;CNR1;DNAJC27;ENTPD2;GCH1;GNAI1;GNAI2;GNAI3;GNAL;GNAS;GNB1;GNB2;GNB3;GNB5;GNG10;GNG13;GNG3;GNG7;GNG8;GNGT2;GPR83;ITPA;KCNQ1;MOCS1;NME1;NME1-NME2;NME2;NME3;NTPCR;NUDT2;OMP;OR10J5;OR51E1;OR51E2;PDE10A;PDE11A;PDE1A;PDE1B;PDE1C;PDE2A;PDE3A;PDE3B;PDE4A;PDE4B;PDE4C;PDE4D;PDE5A;PDE6A;PDE6B;PD…	0	9	6
O60268	0.574765	0.835822	-0.0354359	-0.0248718	0.110406	-0.0604781	-0.00701013	0.00399736	-0.0782386	KIAA0513	cytoplasm	HAX1;INTS4;KLHL36;WWC1	0	5	3
O60271	0.220186	0.610379	-0.0172121	-0.0148377	0.00368542	0.010837	0.000788979	-0.0268268	-0.0259139	SPAG9	acrosomal vesicle;centriolar satellite;cytoplasm;cytosol;extracellular exosome;lysosomal membrane;perinuclear region of cytoplasm;identical protein binding;JUN kinase binding;kinesin binding;MAP-kinase scaffold activity;signaling receptor complex adaptor activity;lysosome localization;negative regulation of dendrite extension;negative regulation of neuron differentiation;negative regulation of pr…	ARF6;DCTN1;HYAL2;HYAL3;JUN;KLC1;MAP2K6;MAPK14;MAPK8;MAPK8IP1;MAPK8IP2;PIP4P1;POLG;RAB10;SPAM1	0	159	39
O60281	0.411227	0.747849	0.0465964	0.0325492	-0.0715285	-0.0330366	-0.00756663	0.10326	-0.0279201	ZNF292	nucleus;DNA binding;DNA-binding transcription activator activity, RNA polymerase II-specific;DNA-binding transcription factor activity, RNA polymerase II-specific;metal ion binding;regulation of transcription by RNA polymerase II	ZNF644	0	67	27
O60282	0.769196	0.92538	-0.00345627	-0.0078793	0.0114474	-0.0217767	-0.0186513	-0.00971046	-0.000215638	KIF5C	axon cytoplasm;axonal growth cone;ciliary rootlet;dendrite cytoplasm;distal axon;kinesin complex;microtubule;neuronal cell body;postsynaptic cytosol;apolipoprotein receptor binding;ATP binding;ATP hydrolysis activity;microtubule binding;microtubule motor activity;plus-end-directed microtubule motor activity;anterograde axonal protein transport;anterograde dendritic transport of messenger ribonucl…	CSNK2A1;CSNK2A2;CSNK2B;DYNC1H1;GRIA1;GRIA2;GRIA3;GRIA4;GSK3B;KIF1A;KIF5A;KIF5B;KIFAP3;KLC1;KLC2;KLC3;KLC4;MAPK8;MAPK9;NDE1;NEFH;NEFL;NEFM;RANBP2;SNCA;TRAK1;TRAK2;TUBA1A;TUBB2B	0	163	26
O60287	0.720735	0.904815	-0.0139658	0.0553861	-0.00460616	0.0307719	2.79031e-05	0.073987	-0.0343603	URB1	fibrillar center;nucleolus;RNA binding;maturation of 5.8S rRNA from tricistronic rRNA transcript .SSU-rRNA, 5.8S rRNA, LSU-rRNA.;maturation of LSU-rRNA from tricistronic rRNA transcript .SSU-rRNA, 5.8S rRNA, LSU-rRNA.	BMS1;BOP1;CEBPZ;DDX24;GRWD1;HEATR1;LOC102724159;NAT10;NOC2L;NOL6;NOL8;NOL9;NOP2;PDCD11;POLR1A;POLR1B;POLR3A;PWP2;RBM34;RRP12;TBL3;URB2;UTP20;UTP4;WDR36	0	160	55
O60291	0.339405	0.706567	-0.0646822	-0.0206827	-0.00718502	0.146601	0.0124209	-0.0753779	-0.0123566	MGRN1	cytoplasm;cytosol;early endosome;endoplasmic reticulum;extracellular exosome;intracellular membrane-bounded organelle;membrane;nucleus;plasma membrane;metal ion binding;ubiquitin protein ligase activity;ubiquitin-protein transferase activity;endosome to lysosome transport;negative regulation of cAMP-mediated signaling;negative regulation of G protein-coupled receptor signaling pathway;negative re…	AMFR;ANKRD46;ATRN;CDC34;MC1R;MEGF8;SMO;TSG101	0	14	4
O60292	0.465721	0.781662	0.0387897	0.0288943	0.0227488	-0.110784	0.0374543	0.0316819	-0.0119078	SIPA1L3	apical part of cell;apical plasma membrane;cytoplasm;extracellular space;Golgi apparatus;nucleoplasm;plasma membrane;stress fiber;tricellular tight junction;GTPase activator activity;cytoskeleton organization;epithelial cell morphogenesis;establishment of epithelial cell polarity;eye development;hematopoietic progenitor cell differentiation;regulation of small GTPase mediated signal transduction	LZTS3	0	16	8
O60293	0.389431	0.733315	-0.0325668	0.0873668	0.048879	-0.0184028	-0.0200083	0.0244482	0.0157027	ZFC3H1	exosome .RNase complex.;extracellular space;nucleus;metal ion binding;RNA processing	C1D;DIS3;DIS3L;EXOSC1;EXOSC10;EXOSC2;EXOSC3;EXOSC4;EXOSC5;EXOSC6;EXOSC7;EXOSC8;EXOSC9;GTPBP1;MPHOSPH6;MTREX;NRDE2;PABPN1;PAPOLA;PAPOLB;PAPOLG;PNISR;PNPT1;RBM26;RBM27;RBM7;SKIV2L;SRRT;SUPV3L1;ZCCHC7;ZCCHC8	0	99	36
O60306	0.469002	0.782955	-0.0262659	0.0277579	-0.00825169	0.0744839	-0.00360127	0.0476608	-0.028867	AQR	catalytic step 2 spliceosome;membrane;nucleoplasm;nucleus;U2-type catalytic step 2 spliceosome;3'-5' RNA helicase activity;ATP binding;ATP hydrolysis activity;mRNA binding;RNA binding;single-stranded RNA binding;mRNA splicing, via spliceosome;Spliceosome	BCAS2;BUD13;BUD31;CACTIN;CASC3;CDC40;CDC5L;CRNKL1;CTNNBL1;CWC15;CWC22;CWC25;CWC27;CWF19L2;DHX15;DHX16;DHX38;DHX8;EFTUD2;EIF4A3;FAM32A;FRG1;ISY1;ISY1;KIN;MAGOH;MAGOHB;MFAP1;NCBP1;NKAP;PHF5A;PLRG1;PPIE;PPIG;PPIL1;PPIL2;PPWD1;PRCC;PRKRIP1;PRPF19;PRPF38A;PRPF8;PSME3IP1;RBM22;RBM8A;RBMX2;RNF113A;SDE2;SF3A1;SF3A2;SF3A3;SF3B1;SF3B2;SF3B3;SF3B4;SF3B5;SF3B6;SLU7;SNIP1;SNRNP200;SNRNP40;SNRPA1;SNRPB;SNRPB2;…	0	192	45
O60308	0.321588	0.695686	-0.0555107	0.036327	0.0329084	0.109901	0.0881332	-0.0456501	-0.0298784	CEP104	centriole;centrosome;cilium;cytoplasm;spindle pole	CCP110;CEP97;LRRC47	0.006	4	1
O60313	0.381505	0.727456	-0.0141046	0.0697264	0.0481506	0.0281491	0.0303149	0.0498282	0.0235693	OPA1	axon cytoplasm;cytoplasm;cytosol;dendrite;membrane;microtubule;mitochondrial crista;mitochondrial inner membrane;mitochondrial intermembrane space;mitochondrial membrane;mitochondrial outer membrane;mitochondrion;nucleoplasm;cardiolipin binding;GTP binding;GTPase activity;magnesium ion binding;microtubule binding;phosphatidic acid binding;apoptotic process;axonal transport of mitochondrion;cellul…	ATAD1;CYCS;FIS1;HTRA2;MFF;MFN1;MFN2;MIEF2;OMA1;PARL;PARL;PHB;PHB2;PINK1;PRKN;SIRT3;SLC25A46;YME1L1	0	166	42
O60315	0.387798	0.732395	-0.0328896	0.0588189	-0.0154444	0.0726111	0.0332032	0.017645	-0.0335315	ZEB2	chromatin;cytosol;nucleolus;nucleoplasm;nucleus;DNA-binding transcription factor activity, RNA polymerase II-specific;DNA-binding transcription repressor activity, RNA polymerase II-specific;metal ion binding;phosphatase regulator activity;RNA polymerase II cis-regulatory region sequence-specific DNA binding;astrocyte activation;developmental pigmentation;endothelial cell migration;endothelial ce…	ARHGAP31;CDH1;CDH2;CHURC1;CTBP1;CTBP2;HDAC1;HDAC2;SMAD3;SOX2;TWIST1;TWIST2;VIM;ZEB1	0	8	3
O60318	0.648088	0.870092	-0.0125615	0.0586308	0.0244376	-0.00294474	-0.0118604	0.0493205	0.00497897	MCM3AP	chromosome;cytoplasm;cytosol;nuclear membrane;nuclear pore nuclear basket;nucleoplasm;nucleus;transcription export complex 2;chromatin binding;histone acetyltransferase activity;histone binding;histone H3 acetyltransferase activity;nucleic acid binding;mRNA export from nucleus;nucleosome organization;poly.A.. mRNA export from nucleus;protein transport;somatic hypermutation of immunoglobulin genes	ALYREF;CETN2;CETN3;DDX39B;ENY2;GCN1;MAD1L1;MAD2L1;MCM3;NUP153;NUP98;NXF1;NXF3;PCID2;RAE1;RANBP2;SARNP;SEM1;THOC2;TPR	0	90	28
O60331	0.320621	0.694797	-0.115479	0.0210419	0.15146	0.0870162	-0.214313	0.0295848	0.0978102	PIP5K1C	adherens junction;cytosol;endosome membrane;focal adhesion;nucleoplasm;phagocytic cup;plasma membrane;presynapse;ruffle membrane;uropod;1-phosphatidylinositol-4-phosphate 5-kinase activity;ATP binding;phosphatidylinositol kinase activity;actin cytoskeleton organization;adherens junction assembly;cell-cell adhesion;clathrin-dependent endocytosis;membrane organization;neutrophil chemotaxis;phagocyt…	ACTB;ACTG1;ACTN1;ACTN4;AP2M1;ARF6;CHST15;FARP2;GLE1;GSN;INPP5B;INPP5E;INPP5F;OCRL;PI4K2A;PI4K2B;PI4KA;PI4KB;PIK3C2A;PIK3C2B;PIK3C2G;PIK3CA;PIK3CB;PIK3CD;PIK3CG;PIK3R1;PIK3R2;PIK3R3;PIP4K2A;PIP4K2B;PIP4K2C;PIP4P1;PIP4P2;PIP5K1A;PIP5K1B;PIP5KL1;PLCB1;PLCB2;PLCB3;PLCB4;PLCD1;PLCD3;PLCD4;PLCE1;PLCG1;PLCG2;PLCH1;PLCH2;PLCZ1;PTEN;RAC2;RAC3;RHOA;ROCK1;ROCK2;SCIN;SON;SYNJ1;SYNJ2;TLN1;TLN2;VCL	0	5	2
O60333	0.456208	0.775837	-0.0235591	0.0116041	0.0245707	-0.0551263	-0.0486479	-0.0394371	-0.00154381	KIF1B	axon;axon cytoplasm;cytoplasmic vesicle;cytoplasmic vesicle membrane;dendrite;kinesin complex;microtubule;microtubule associated complex;mitochondrion;neuron projection;synaptic vesicle;ATP binding;ATP hydrolysis activity;kinesin binding;microtubule binding;plus-end-directed microtubule motor activity;anterograde axonal transport;apoptotic process;cytoskeleton-dependent intracellular transport;mi…	KIF13B;KIF1A;KIF1C;KIFBP;KLC1;KLC2;MFN2;RNMT;SDHD;TMEM127	0	96	14
O60337	0.0529039	0.418088	-0.109455	0.0898603	0.00735185	0.134397	-0.0623181	-0.0216152	-0.0128228	MARCHF6	endoplasmic reticulum;endoplasmic reticulum membrane;ER ubiquitin ligase complex;membrane;enzyme binding;ubiquitin conjugating enzyme binding;ubiquitin protein ligase activity;ubiquitin-protein transferase activity;ubiquitin-specific protease binding;zinc ion binding;ERAD pathway;proteasomal protein catabolic process;proteasome-mediated ubiquitin-dependent protein catabolic process;protein K48-li…	AMFR;AUP1;CNOT2;DERL1;DERL2;DERL3;ERLEC1;FAF2;NPLOC4;OS9;RNF139;RNF145;RNF5;SEC61A1;SEL1L;SQLE;SYVN1;UBE2G2;UBE2J1;UBE2J2;UBR1;UFD1;VCP	0	13	5
O60341	0.643648	0.867102	-0.00870704	0.0372988	-0.00246585	0.0553399	0.0143608	0.0252931	0.0243979	KDM1A	chromatin;chromosome, telomeric region;DNA repair complex;nucleoplasm;nucleus;protein-containing complex;transcription regulator complex;chromatin binding;demethylase activity;DNA-binding transcription factor binding;enzyme binding;FAD-dependent H3K4me/H3K4me3 demethylase activity;flavin adenine dinucleotide binding;histone demethylase activity;histone H3K4 demethylase activity;histone H3K9 demet…	AR;ARNTL;ATM;ATP23;BCL11A;BMI1;BRCA1;BRD4;CBX3;CETN2;CHD1;CHD3;CHD4;CLOCK;CTBP1;CTBP2;CTNNB1;DCLRE1C;DNMT1;DNMT3A;E2F1;EED;EHMT1;EHMT2;EP300;ERCC1;ERCC4;ERCC5;ERCC8;ESR1;EWSR1;EZH2;FOXA1;GATAD2A;GATAD2B;GFI1;GFI1B;GLYR1;GSE1;GTF2I;H2AZ1;H3-2;H3-3A;H3C1;H3C1;H3C14;H3F3C;H4-16;HCFC1;HDAC1;HDAC2;HDAC3;HDAC4;HDAC5;HIST2H2AA3;HIST2H2AC;HIST2H2BE;HIST2H3A;HIST3H3;HMG20A;HMG20B;INSM1;KAT2B;KDM1B;KDM3A;K…	0	161	31
O60343	0.606749	0.852378	0.0194604	-0.0357403	-0.0110537	-0.0577258	-0.0190701	-0.0691816	0.0421131	TBC1D4	cytosol;vesicle;GTPase activator activity;cellular response to insulin stimulus;negative regulation of vesicle fusion;vesicle-mediated transport	AKT1;AKT2;AKT3;INS;IRS1;LNPEP;PHLPP1;RAB10;RAB11A;RAB13;RAB14;RAB2A;RAB8A;RASA1;SLC2A4;YWHAB;YWHAH;YWHAQ;YWHAZ	0	88	30
O60347	0.558814	0.826751	-0.0495506	0.134949	0.0680797	-0.0763534	0.0671173	0.00381021	-0.0929043	TBC1D12	autophagosome;recycling endosome;GTPase activator activity;regulation of autophagosome assembly		0	4	1
O60361	0.00356706	0.257388	-0.16448	-0.0963783	-0.0369636	-0.032686	-0.23566	-0.238306	-0.1855	NME2P1	extracellular exosome;nucleus;ATP binding;metal ion binding;nucleoside diphosphate kinase activity;CTP biosynthetic process;GTP biosynthetic process;phosphorylation;regulation of apoptotic process;UTP biosynthetic process		0	267	1
O60427	0.433054	0.761756	-0.0424036	0.115244	-0.0262844	0.0109192	-0.0076193	0.0317437	-0.0514561	FADS1	endoplasmic reticulum membrane;intracellular membrane-bounded organelle;membrane;mitochondrion;acyl-CoA delta5-desaturase activity;C-5 sterol desaturase activity;linoleoyl-CoA desaturase activity;omega-6 fatty acid desaturase activity;oxidoreductase activity;oxidoreductase activity, acting on paired donors, with oxidation of a pair of donors resulting in the reduction of molecular oxygen to two m…	EBP;ELOVL2;ELOVL5;ELOVL6;HACD1;HACD2;HACD3;HACD4;HSD17B12;PPARA;SC5D;SCD;TECR	0	26	8
O60437	0.807502	0.938784	-0.0374168	-0.0545544	-0.197273	0.120559	-0.00660053	0.0617849	-0.298704	PPL	cornified envelope;cytoplasm;cytoskeleton;cytosol;desmosome;extracellular exosome;intermediate filament;membrane;plasma membrane;cadherin binding;structural constituent of cytoskeleton;structural molecule activity;intermediate filament cytoskeleton organization;keratinization;response to mechanical stimulus;wound healing	A2ML1;AHNAK;BTN1A1;BTN3A1;CDSN;COL17A1;DSC1;DSC3;DSG1;DSG2;DSG3;DSP;DST;EVPL;EZR;FLG;GAS2;IVL;JUP;KAZN;KRT8;LORICRIN;PI3;PKP1;PKP3;PLEC;PPHLN1;PRX;TGM1	0.04	1	1
O60443	0.711033	0.899063	0.0156166	-0.116446	-0.0248861	-0.079061	-0.0125433	-0.111528	-0.0494717	GSDME	cytoplasm;cytosol;membrane;plasma membrane;cardiolipin binding;phosphatidylinositol-4,5-bisphosphate binding;wide pore channel activity;cellular response to tumor necrosis factor;cellular response to virus;inner ear auditory receptor cell differentiation;negative regulation of cell population proliferation;positive regulation of immune response to tumor cell;positive regulation of intrinsic apopt…	CASP1;CASP3;CYCS;GSDMA;GSDMB;GSDMC;GZMB;HMGB1;TP53;TP63	0	43	13
O60447	0.00675577	0.279976	0.120309	-0.092833	-0.108264	-0.0559966	0.0636649	0.0369526	0.00321666	EVI5	centrosome;cytosol;nucleus;spindle;GTPase activator activity;small GTPase binding;cell cycle;cell division;positive regulation of GTPase activity;retrograde transport, endosome to Golgi	FBXO5;ODF2;PLK1;RAB11A	0	11	6
O60462	0.0718312	0.446496	0.106635	0.00708452	-0.10529	-0.0966049	0.0279861	0.0900009	0.00710882	NRP2	axon;extracellular region;glutamatergic synapse;membrane;plasma membrane;postsynaptic membrane;semaphorin receptor complex;cytokine binding;growth factor binding;heparin binding;identical protein binding;metal ion binding;semaphorin receptor activity;signaling receptor activity;vascular endothelial growth factor receptor activity;angiogenesis;axon extension involved in axon guidance;axon guidance…	FLT1;FLT4;HGF;IGHV3-16;IGHV3-43D;KDR;NRCAM;NRP1;PGF;PLXNA1;PLXNA2;PLXNA3;PLXNA4;PLXNB1;PLXNC1;PLXND1;SEMA3A;SEMA3B;SEMA3C;SEMA3D;SEMA3E;SEMA3F;SEMA3G;SEMA6A;VEGFB;VEGFC;VEGFD	0	19	8
O60476	0.744093	0.914659	-0.0137464	0.0689586	-0.0100893	0.0151049	0.0109525	0.0656726	-0.0438902	MAN1A2	endoplasmic reticulum;extracellular exosome;Golgi apparatus;Golgi membrane;membrane;calcium ion binding;mannosyl-oligosaccharide 1,2-alpha-mannosidase activity;carbohydrate metabolic process;lung alveolus development;N-glycan processing;protein glycosylation;respiratory gaseous exchange by respiratory system;N-Glycan biosynthesis;Various types of N-glycan biosynthesis;Protein processing in endopl…	MAN1A1;MAN1B1;MAN1C1;MAN2A1;MAN2A2;MGAT1	0	32	12
O60488	0.178166	0.581972	0.0447621	-0.00336823	-0.0563272	0.0339052	0.0212564	0.0496321	0.0376075	ACSL4	cytoplasm;endoplasmic reticulum;endoplasmic reticulum membrane;extracellular exosome;lipid droplet;membrane;mitochondria-associated endoplasmic reticulum membrane;mitochondrial outer membrane;peroxisomal membrane;plasma membrane;arachidonate-CoA ligase activity;ATP binding;long-chain fatty acid-CoA ligase activity;palmitoyl-CoA ligase activity;very long-chain fatty acid-CoA ligase activity;embryo…	AASDH;ABCD1;ABCD3;ACOX1;ACOX2;ACSBG1;ACSBG2;ACSL1;ACSL3;ACSL5;ACSL6;AMMECR1;ASCL4;COASY;COL4A5;CPT1A;CPT1B;CPT1C;DGAT1;FASN;GPX4;KCNE5;LPCAT3;LPL;MGLL;PNPLA2;PNPLA3;PPT1;PPT2;SLC27A2	0	63	17
O60493	0.936321	0.981942	0.0016619	-0.0532292	-0.00974264	0.0104284	-0.0131534	-0.0262611	-0.00814333	SNX3	clathrin-coated vesicle;cytoplasm;cytosol;early endosome;early endosome membrane;early phagosome;endosome membrane;extracellular exosome;retromer complex;phosphatidylinositol-3,5-bisphosphate binding;phosphatidylinositol-3-phosphate binding;phosphatidylinositol-4-phosphate binding;phosphatidylinositol-5-phosphate binding;protein phosphatase binding;retromer complex binding;endocytic recycling;int…	RAB7A;SERPINE2;SNX1;SNX12;SNX17;SNX2;SNX27;SNX4;SNX5;SNX6;SNX8;TBC1D5;USP10;VPS26A;VPS26B;VPS29;VPS35;WLS	0	59	10
O60499	0.948463	0.98572	0.00575234	-0.097441	-0.127894	0.0867264	-0.00967715	0.0265463	-0.138221	STX10	cytosol;endomembrane system;Golgi membrane;perinuclear region of cytoplasm;SNARE complex;trans-Golgi network;trans-Golgi network membrane;vesicle;SNAP receptor activity;SNARE binding;syntaxin binding;Golgi vesicle transport;intracellular protein transport;regulation of protein localization;retrograde transport, endosome to Golgi;vesicle docking;vesicle fusion;SNARE interactions in vesicular trans…	BET1;GCC2;GOSR1;GOSR2;L7N2F9;NAPA;NAPB;NAPG;NSF;SEC22B;SNAP29;STX11;STX12;STX16;STX17;STX18;STX19;STX1A;STX2;STX3;STX4;STX5;STX6;STX7;STX8;TSNARE1;USE1;VAMP1;VAMP2;VAMP3;VAMP4;VAMP7;VAMP8;VPS16;VPS18;VPS45;VPS51;VPS52;VPS53;VPS54;VTI1A;VTI1B;YKT6	0	25	5
O60502	0.839681	0.948641	0.00500155	-0.0399977	-0.0201126	-0.010861	-0.0119488	-0.0588286	0.0148107	OGA	cytosol;membrane;nucleus;.protein.-3-O-.N-acetyl-D-glucosaminyl.-L-serine O-N-acetyl-alpha-D-glucosaminase activity;.protein.-3-O-.N-acetyl-D-glucosaminyl.-L-serine/L-threonine O-N-acetyl-alpha-D-glucosaminase activity;.protein.-3-O-.N-acetyl-D-glucosaminyl.-L-threonine O-N-acetyl-alpha-D-glucosaminase activity;beta-N-acetylglucosaminidase activity;hyalurononglucosaminidase activity;identical pro…	ALB;AMBP;ARSB;AURKB;B2M;CST3;EP300;GFPT1;GFPT2;GM2A;GUSB;HAVCR1;HEXB;LCN2;NPM3;OGT;TP53	0	111	29
O60503	0.326465	0.699092	0.0934116	0.0171703	-0.0137315	-0.236164	-0.0337245	0.0458772	0.0353571	ADCY9	axon;cytosol;dendrite;membrane;plasma membrane;adenylate cyclase activity;ATP binding;metal ion binding;adenylate cyclase-activating adrenergic receptor signaling pathway;adenylate cyclase-activating G protein-coupled receptor signaling pathway;cAMP biosynthetic process;in utero embryonic development;intracellular signal transduction;signal transduction;Purine metabolism;Calcium signaling pathway…	ADCY1;ADCY3;ADCY4;ADCY5;ADCY6;ADCY7;ADRB2;AK9;AKT1;CALM1;CALML3;CALML4;CALML5;CALML6;CAMK2A;CAMK2B;CNR1;ENTPD2;GCH1;GNAI1;GNAI2;GNAI3;GNAL;GNAS;GNB1;GNB2;GNB3;GNB4;GNB5;GNG10;GNG12;GNG2;GNG4;GNG7;ITPA;KCNQ1;MAPK15;MOCS1;NTPCR;NUDT2;PDE10A;PDE11A;PDE1B;PDE1C;PDE2A;PDE3A;PDE3B;PDE4A;PDE4B;PDE4C;PDE4D;PDE5A;PDE6A;PDE6B;PDE6C;PDE7A;PDE7B;PDE8A;PDE9A;PRKACA;PRKACB;PRKACG;PRKAR1A;PRKAR2A;PRKAR2B;PRKCA;…	0	20	9
O60504	0.0552222	0.420579	-0.350821	0.557865	0.149667	0.362408	-0.0935632	0.00743027	0.103611	SORBS3	cell-substrate junction;cytoplasm;cytoskeleton;cytosol;focal adhesion;nucleus;structural constituent of cytoskeleton;vinculin binding;cell adhesion;cell-substrate adhesion;MAPK cascade;negative regulation of transcription by RNA polymerase II;positive regulation of cytoskeleton organization;positive regulation of MAPK cascade;positive regulation of stress fiber assembly	CBL;DLG5;GCH1;ITGA1;ITGB5;PXN;SAFB;SAFB2;SORBS1;TLN1;VCL;VTA1	0.026	2	1
O60506	0.426359	0.75795	-0.0279796	0.0158109	-0.00465509	0.0671678	-0.046901	0.0312106	0.0100752	SYNCRIP	catalytic step 2 spliceosome;CRD-mediated mRNA stability complex;cytosol;endoplasmic reticulum;GAIT complex;histone pre-mRNA 3'end processing complex;mCRD-mediated mRNA stability complex;membrane;mRNA editing complex;nucleoplasm;nucleus;ribonucleoprotein complex;mRNA 5'-UTR binding;RNA binding;cellular response to type II interferon;CRD-mediated mRNA stabilization;mRNA modification;mRNA splicing,…	A1CF;ALYREF;APOBEC1;CCT2;CSDE1;DDX21;DDX3X;DDX5;DHX15;DHX9;EIF2S1;EIF4A1;EIF4G1;ELAVL1;EPRS1;ERI1;FAM120A;G3BP1;GAPDH;GEMIN2;GEMIN5;HNRNPA0;HNRNPA1;HNRNPA2B1;HNRNPAB;HNRNPC;HNRNPD;HNRNPH1;HNRNPH3;HNRNPK;HNRNPL;HNRNPM;HNRNPR;HNRNPU;HSPA8;IGF2BP1;ILF2;ILF3;KHDRBS1;KHSRP;LSM11;MATR3;MRPL13;NFX1;PABPC1;PABPC4;PAIP1;PCBP1;PCBP2;PRMT1;PRMT8;PTBP1;RACK1;RBM14;RPL13A;RPL4;RPS11;RPS20;RPS26;RPS3;RPS3A;RPS…	0	361	23
O60507	0.428745	0.759065	0.0452159	0.0327159	-0.0875201	0.0537269	0.0785465	0.0636209	-0.00759702	TPST1	Golgi apparatus;Golgi membrane;membrane;protein homodimerization activity;protein-tyrosine sulfotransferase activity;3'-phosphoadenosine 5'-phosphosulfate metabolic process;post-translational protein modification	F8;GAST;PODXL2;SBDS	0	15	4
O60508	0.419586	0.753477	-0.037171	0.0712318	-0.0290395	0.0378455	-0.0460364	0.0469877	-0.0324266	CDC40	catalytic step 2 spliceosome;nuclear speck;nucleoplasm;U2-type catalytic step 2 spliceosome;mRNA binding;RNA binding;embryonic brain development;mRNA splicing, via spliceosome;Spliceosome	ALYREF;AQR;BCAS2;BUD13;BUD31;C9orf78;CACTIN;CASC3;CCAR1;CCDC12;CCDC130;CDC5L;CIR1;CRNKL1;CTNNBL1;CWC15;CWC22;CWC25;CWC27;CWF19L2;CXorf56;DDX39B;DDX41;DDX5;DHX15;DHX16;DHX33;DHX34;DHX35;DHX38;DHX8;DHX9;DNAJC8;EFTUD2;EIF4A3;FAM32A;FAM50A;FRG1;GCFC2;GPKOW;HTATSF1;IK;ISY1;ISY1;KIN;LENG1;LSM10;M0R3G1;MAGOH;MAGOHB;MFAP1;MTREX;NCBP1;NCBP2;NCBP2L;NKAP;PABPN1;PAPOLA;PHF5A;PLRG1;PPIE;PPIG;PPIL1;PPIL2;PPIL3…	0	73	23
O60512	0.113147	0.506088	0.249974	-0.231045	-0.115971	-0.0892072	0.238882	-0.125712	0.200529	B4GALT3	cytosol;extracellular exosome;Golgi apparatus;Golgi cisterna membrane;Golgi membrane;beta-N-acetylglucosaminylglycopeptide beta-1,4-galactosyltransferase activity;galactosyltransferase activity;metal ion binding;N-acetyllactosamine synthase activity;carbohydrate metabolic process;galactosylceramide biosynthetic process;glycosylation;protein glycosylation;N-Glycan biosynthesis;Various types of N-g…	A4GALT;B3GALNT1;B3GALT1;B3GALT2;B3GALT5;B3GAT1;B3GAT2;B3GNT2;B3GNT3;B3GNT4;B3GNT5;B4GALNT2;B4GALNT3;B4GALNT4;B4GALT1;B4GALT2;B4GALT4;FUT1;FUT2;FUT3;FUT4;FUT5;FUT6;FUT8;FUT9;GCNT2;MGAT5B;POMGNT1;PRELP;ST3GAL6;ST6GAL1;ST6GAL2	0	6	2
O60513	0.00260333	0.239763	0.267413	-0.0717613	-0.10064	-0.057287	0.266282	0.159879	0.146389	B4GALT4	extracellular region;Golgi apparatus;Golgi membrane;membrane;galactosyltransferase activity;metal ion binding;N-acetyllactosamine synthase activity;UDP-galactosyltransferase activity;carbohydrate metabolic process;glycosylation;keratan sulfate biosynthetic process;lactosylceramide biosynthetic process;membrane lipid metabolic process;protein glycosylation;Glycosaminoglycan biosynthesis - keratan …	A4GALT;B3GALNT1;B3GALT1;B3GALT2;B3GALT5;B3GNT2;B3GNT3;B3GNT4;B3GNT5;B4GALT1;B4GALT3;FUT1;FUT2;FUT3;FUT4;FUT5;FUT6;FUT9;GCNT2;ST3GAL6	0.021	2	1
O60518	0.416543	0.750989	-0.0152923	-0.00131305	-0.00446781	-0.00287063	-0.017509	0.0107024	-0.047722	RANBP6	cytoplasm;nucleus;synapse;nuclear import signal receptor activity;nuclear localization sequence binding;protein import into nucleus	ALYREF;IPO4;KPNB1;RAN;SENP1;SENP2;TNPO1	0	133	26
O60524	0.248864	0.64054	-0.0171815	0.00511278	0.00865799	-0.0108449	-0.025801	-0.029022	0.00620426	NEMF	cytosol;cytosolic ribosome;nucleus;RQC complex;alpha-aminoacyl-tRNA binding;ribosomal large subunit binding;tRNA binding;CAT tailing;nuclear export;protein-containing complex assembly;rescue of stalled ribosome;ribosome-associated ubiquitin-dependent protein catabolic process	ABCE1;ANKZF1;HBS1L;LTN1;PELO;RPL10L;RPL11;RPL12;RPL13;RPL13A;RPL14;RPL15;RPL17;RPL18;RPL18A;RPL19;RPL21;RPL22;RPL23;RPL23A;RPL24;RPL26;RPL27;RPL27A;RPL28;RPL29;RPL3;RPL30;RPL31;RPL32;RPL34;RPL35;RPL35A;RPL36;RPL36A;RPL36AL;RPL37;RPL37A;RPL38;RPL39;RPL4;RPL5;RPL6;RPL7;RPL7A;RPL8;RPL9;RPLP0;TCF25;THOC2;UBA52;VCP;ZNF598	0	68	25
O60547	0.0811766	0.466214	-0.151299	0.0156092	0.00333128	0.196875	-0.0517807	-0.114336	-0.0719635	GMDS	cytoplasm;cytosol;extracellular exosome;GDP-mannose 4,6-dehydratase activity;identical protein binding;NADP. binding;'de novo' GDP-L-fucose biosynthetic process;GDP-mannose metabolic process;Notch signaling pathway;Fructose and mannose metabolism;Amino sugar and nucleotide sugar metabolism	ALG1;DPM2;DPM3;FCSK;FOXC1;FOXF2;FOXQ1;FPGT;GALE;GMPPA;GMPPB;MAT2B;SLC35C1;TNKS;TNKS2;TSTA3	0	29	12
O60551	0.0517089	0.414335	-0.0525261	0.0207661	0.0781956	0.0467472	-0.00325439	0.0121886	-0.0208036	NMT2	cytoplasm;cytosol;Golgi apparatus;host cell;plasma membrane;glycylpeptide N-tetradecanoyltransferase activity;peptidyl-lysine N6-myristoyltransferase activity;intracellular transport of virus;N-terminal peptidyl-glycine N-myristoylation;regulation of rhodopsin mediated signaling pathway	ACBD6;CASP3;GNAT1;PRPS2	0	56	8
O60563	0.400543	0.74228	0.0285322	0.0450456	0.014535	-0.0504445	0.02534	0.0536052	0.0157874	CCNT1	cyclin/CDK positive transcription elongation factor complex;cytosol;nucleoplasm;nucleus;P-TEFb complex;7SK snRNA binding;chromatin binding;cyclin-dependent protein serine/threonine kinase activator activity;DNA binding;DNA-binding transcription factor binding;molecular condensate scaffold activity;protein kinase binding;RNA polymerase binding;transcription cis-regulatory region binding;cell cycle…	AFF1;AFF3;AFF4;BCCIP;BRD2;BRD4;BRDT;CCNA1;CCNA2;CCNC;CCNH;CCNK;CCNT2;CDC73;CDK1;CDK12;CDK13;CDK2;CDK6;CDK7;CDK8;CDK9;CIITA;CTDP1;CTR9;DEFB4A;DYRK1A;EAF1;EAF2;ELL;ELL2;ELL3;ELOA;ELOB;ELOC;ELP2;ELP4;ERCC2;ERCC3;ERCC6;ESR1;GTF2B;GTF2F1;GTF2H1;GTF2H2;GTF2H3;GTF2H4;HEXIM1;HEXIM2;HTATSF1;ICE1;ICE2;JAG2;LARP7;LEO1;MEPCE;MLLT1;MLLT3;MMS19;MNAT1;MYC;NCBP1;NCBP2;NELFA;NELFB;NELFCD;NELFE;NUFIP1;PAF1;PEX2;PM…	0	13	5
O60566	0.0190408	0.322879	0.0782027	-0.0450947	-0.0752063	-0.111559	-0.00744781	-0.00529037	0.015486	BUB1B	anaphase-promoting complex;centrosome;cytoplasm;cytosol;kinetochore;mitotic checkpoint complex;nucleus;outer kinetochore;perinuclear region of cytoplasm;spindle;ATP binding;protein kinase activity;protein serine kinase activity;protein serine/threonine kinase activity;apoptotic process;cell division;meiotic sister chromatid cohesion, centromeric;metaphase/anaphase transition of mitotic cell cycle…	ANAPC1;ANAPC10;ANAPC11;ANAPC13;ANAPC15;ANAPC16;ANAPC2;ANAPC4;ANAPC5;ANAPC7;ANLN;ARHGAP11A;ASPM;AURKA;AURKB;AURKC;BABAM2;BARD1;BCOR;BIRC5;BMI1;BOD1;BRCA1;BRCA2;BRCC3;BUB1;BUB3;CBX2;CBX4;CBX7;CBX8;CCNA1;CCNA2;CCNB1;CCNB2;CCNF;CDC16;CDC20;CDC20B;CDC23;CDC25C;CDC26;CDC27;CDC45;CDC6;CDCA2;CDCA3;CDCA5;CDCA8;CDK1;CDKN3;CENPA;CENPC;CENPE;CENPF;CENPH;CENPI;CENPK;CENPM;CENPN;CENPO;CENPS;CENPT;CENPU;CEP55;C…	0	131	38
O60568	0.0149646	0.31272	-0.0647397	0.07009	0.0326201	0.0571254	-0.0333776	0.00488162	-0.00588769	PLOD3	collagen-containing extracellular matrix;endoplasmic reticulum;endoplasmic reticulum lumen;endoplasmic reticulum membrane;extracellular exosome;extracellular space;Golgi apparatus;rough endoplasmic reticulum;trans-Golgi network;iron ion binding;L-ascorbic acid binding;metal ion binding;procollagen galactosyltransferase activity;procollagen glucosyltransferase activity;procollagen-lysine 5-dioxyge…	CAMKMT;CHST14;COL12A1;COL13A1;COL16A1;COL17A1;COL1A1;COL21A1;COL23A1;COL4A1;COL4A2;COL4A6;COL9A2;COL9A3;COLGALT1;COLGALT2;EHMT2;PLOD1;PLOD2;RAB3IP	0	42	12
O60573	0.148742	0.550279	-0.0553067	-0.0133105	-0.0313273	0.0344896	-0.0246396	-0.0465206	-0.104908	EIF4E2	cytoplasm;cytosol;eukaryotic translation initiation factor 4F complex;P-body;mRNA cap binding;RNA 7-methylguanosine cap binding;RNA binding;RNA cap binding;translation factor activity, RNA binding;translation initiation factor activity;ubiquitin protein ligase binding;miRNA-mediated gene silencing by inhibition of translation;negative regulation of translation;negative regulation of translational…	AGO2;ARIH1;CYFIP1;CYFIP2;DIS3L;EIF4A1;EIF4A2;EIF4E;EIF4E1B;EIF4E3;EIF4EBP1;EIF4EBP3;EIF4ENIF1;EIF4G1;EIF4G2;EIF4G3;EIF4H;EIF5B;EPAS1;FMR1;GIGYF1;GIGYF2;MKNK1;MKNK2;NCBP1;NCBP2;NCBP3;NSFL1C;RAMAC;RBM4;RNMT;TARS1;ZNF598	0	35	5
O60583	0.492685	0.797632	0.0341174	-0.041265	0.0574525	-0.0219152	0.0221467	0.0949132	-0.0204352	CCNT2	cyclin/CDK positive transcription elongation factor complex;cytosol;nucleoplasm;nucleus;perinuclear region of cytoplasm;plasma membrane;7SK snRNA binding;chromatin binding;cyclin-dependent protein serine/threonine kinase activator activity;protein kinase binding;RNA polymerase binding;transcription coactivator binding;cell cycle;cell division;early viral transcription;late viral transcription;pos…	AFF1;AFF4;BCCIP;BRD4;CCNC;CCNH;CCNK;CCNT1;CDC73;CDK12;CDK13;CDK7;CDK8;CDK9;CTR9;EAF1;EAF2;ELL;ELL2;ELL3;ELOA;ELOB;ELOC;ELP2;ELP4;ERCC2;ERCC3;ERCC6;GTF2B;GTF2H1;GTF2H2;GTF2H3;GTF2H4;HEXIM1;HEXIM2;HMGN3;HTATSF1;ICE1;ICE2;LARP7;LEO1;MEPCE;MLLT1;MLLT3;MMS19;MNAT1;NELFA;NELFB;NELFCD;NELFE;NUFIP1;PAF1;PCF11;PEX2;POLR2A;POLR2B;RBM8A;RTF1;SUPT4H1;SUPT5H;TCEA2;TTF2;WDR61;ZC3H8	0	15	7
O60610	0.112131	0.505208	-0.0381298	-0.0139268	0.0258598	-0.0224781	-0.0520356	-0.0540944	-0.0188047	DIAPH1	actin filament;centrosome;cytoplasm;cytosol;ficolin-1-rich granule membrane;mitotic spindle;nucleus;plasma membrane;ruffle membrane;secretory granule membrane;actin binding;RNA binding;signaling receptor binding;small GTPase binding;transmembrane transporter binding;actin cytoskeleton organization;actin filament polymerization;cellular response to histamine;cytoskeleton organization;protein local…	ACTB;ACTG1;AGER;CDC42;DIAPH2;DIAPH3;EIF3M;GFER;IQGAP1;PFN1;PFN2;PFN3;PFN4;RHOA;RHOB;RHOC;RHOD;RHOF;SAV1;WFS1	0	159	41
O60613	0.732001	0.91054	0.0216093	0.10904	0.0456976	0.00327662	0.0442319	0.172212	0.00639798	SELENOF	endoplasmic reticulum lumen;oxidoreductase activity;selenium binding;thioredoxin peroxidase activity;'de novo' post-translational protein folding;sperm DNA condensation	GPX4;MSRB1;SECISBP2;SELENOH;SELENOI;SELENOK;SELENOM;SELENON;SELENOO;SELENOP;SELENOS;SELENOT;SELENOV;SELENOW;SEPHS2;TXN;TXNRD1;TXNRD2;TXNRD3;UGGT1;UGGT2	0	6	1
O60637	0.529155	0.814537	0.0782072	-0.0701524	-0.188376	0.113299	-0.0412461	0.174174	-0.0435359	TSPAN3	extracellular exosome;membrane	ITGB1	0.003	6	3
O60641	0.298066	0.680056	0.0299425	-0.08517	-0.0321494	-0.0911966	-0.0544588	-0.00640255	-0.0578271	SNAP91	clathrin-coated pit;clathrin-coated vesicle;extrinsic component of presynaptic endocytic zone membrane;synaptic vesicle;1-phosphatidylinositol binding;clathrin heavy chain binding;phosphatidylinositol-4,5-bisphosphate binding;protein kinase binding;SNARE binding;clathrin coat assembly;clathrin-dependent endocytosis;protein transport;regulation of clathrin-dependent endocytosis;synaptic vesicle bu…	AAK1;AMPH;AP2A1;AP2A2;AP2B1;AP2M1;ARRB2;BIN1;CLINT1;CLTC;CLTCL1;DAB2;DNAJC6;EGF;EPN1;EPN2;EPN3;EPS15;EPS15L1;FCHO1;FCHO2;HIP1R;ITSN1;ITSN2;NECAP1;REPS2;SH3GL2;SH3GL3;SLA2;SNAP25;STON2;SYNJ1;SYNJ2;SYP;SYT1;SYT11;VAMP2;VAMP4	0	22	6
O60645	0.0079193	0.286902	-0.0603697	0.00247037	0.0131354	0.0173411	-0.0596709	-0.026546	-0.0619453	EXOC3	cytosol;exocyst;Golgi apparatus;growth cone;midbody;perinuclear region of cytoplasm;presynaptic membrane;secretory granule membrane;cadherin binding;SNARE binding;exocyst localization;exocytosis;membrane fission;mitotic cytokinesis;protein transport;vesicle docking involved in exocytosis;vesicle tethering involved in exocytosis;Tight junction	COG4;DNAJB12;EXOC1;EXOC1L;EXOC2;EXOC4;EXOC5;EXOC6;EXOC6B;EXOC7;EXOC8;MYO5A;MYRIP;RAB10;RAB11A;RAB13;RAB3IP;RAB8A;RALA;RHOQ;SLC2A4;SNAP23;SNAP25;STX4;STXBP3;VAMP2;VPS53	0	59	19
O60664	0.331496	0.701986	-0.024205	-0.0102775	0.0251871	0.0136128	-0.0131265	-0.048843	0.0178769	PLIN3	cytoplasm;cytosol;endosome;endosome membrane;Golgi apparatus;lipid droplet;membrane;transport vesicle;cadherin binding;cellular response to glucose starvation;lipid droplet disassembly;lipid storage;positive regulation of sequestering of triglyceride;vesicle-mediated transport	ABHD5;GCC2;HSPA8;IGF2R;LIPE;M6PR;PNPLA2;RAB18;RAB5A;RAB9A;RABEPK;RHOBTB3;SPART;VAMP3	0	75	16
O60669	0.0548612	0.419801	-0.0916977	0.130612	0.0201827	0.062881	-0.0423539	-0.0154794	-0.00358443	SLC16A7	basolateral plasma membrane;cytosol;glutamatergic synapse;hippocampal mossy fiber to CA3 synapse;nucleoplasm;parallel fiber to Purkinje cell synapse;plasma membrane;postsynaptic density membrane;Schaffer collateral - CA1 synapse;identical protein binding;lactate transmembrane transporter activity;pyruvate secondary active transmembrane transporter activity;pyruvate transmembrane transporter activ…	BSG;EMB;SLC16A3;SLC16A8;SLC17A5	0	10	5
O60671	0.859876	0.959037	-0.00343728	-0.0189858	0.0301594	-0.000317248	-0.0103068	-0.0119727	0.0228239	RAD1	checkpoint clamp complex;chromosome;intracellular membrane-bounded organelle;nucleoplasm;nucleus;damaged DNA binding;double-stranded DNA 3'-5' DNA exonuclease activity;cellular response to ionizing radiation;DNA damage checkpoint signaling;DNA damage response;DNA repair;meiotic recombination checkpoint signaling;substantia nigra development;Cell cycle - yeast;Meiosis - yeast	ATM;ATR;BLM;BRCA1;CDCA7L;CHEK1;CHEK2;ERCC4;EXO1;FEN1;HUS1;HUS1B;RAD17;RAD51;RAD51B;RAD51C;RAD51D;RAD9A;RAD9B;RFC2;RFC3;RFC4;RFC5;RHNO1;RPA1;RPA2;SLC20A1;SLC7A1;TOPBP1;TP53BP1;WRN;ZBTB14	0	25	8
O60673	0.758839	0.920935	-0.0145522	0.107875	0.00091016	0.0450455	-0.016501	0.0927331	0.0339425	REV3L	nucleolus;nucleoplasm;nucleus;zeta DNA polymerase complex;4 iron, 4 sulfur cluster binding;DNA binding;DNA-directed DNA polymerase activity;metal ion binding;nucleotide binding;DNA-templated DNA replication;double-strand break repair via homologous recombination;error-prone translesion synthesis	ATR;ATRX;CDC45;CHEK2;CHRAC1;CRCP;ERCC1;ERCC4;EXO1;FANCD2;FANCM;FEN1;HLTF;MAD2L1;MAD2L2;MCM3;MCM5;MCM9;MSH6;MUS81;PCNA;POLA1;POLA2;POLD1;POLD2;POLD3;POLD4;POLE;POLE2;POLE3;POLE4;POLG;POLG2;POLH;POLI;POLK;POLL;POLM;POLQ;PRIM1;PRIM2;RAD18;RAD51;RAD51C;RAD52;REV1;RPA1;SHLD2;SHPRH;TP53BP1;UBE2N;UBE2V2;WDHD1;XPA;XRCC3	0	13	7
O60678	0.325063	0.697896	-0.0379953	-0.0501461	0.0238818	0.0407452	-0.000519685	-0.0670924	-0.0318929	PRMT3	cytoplasm;cytosol;nucleus;metal ion binding;methyltransferase activity;protein-arginine N-methyltransferase activity;protein-arginine omega-N asymmetric methyltransferase activity;protein-arginine omega-N monomethyltransferase activity;ribosome binding;methylation;negative regulation of protein ubiquitination;negative regulation of retinoic acid biosynthetic process	CARM1;EPB41L3;HNRNPA1;PDCD2L;PRMT1;PRMT5;RPS2;SETD7	0	56	15
O60683	0.677179	0.885528	0.0658187	0.102047	-0.102779	-0.170729	-0.203551	0.218412	0.0111349	PEX10	peroxisomal membrane;peroxisome;protein transmembrane transporter activity;ubiquitin protein ligase activity;zinc ion binding;cellular response to reactive oxygen species;peroxisome organization;proteasome-mediated ubiquitin-dependent protein catabolic process;protein import into peroxisome matrix;protein import into peroxisome matrix, receptor recycling;protein import into peroxisome matrix, sub…	ABCD3;ACAA1;ACOT8;ACOX1;ACOX3;AGPS;ECI2;EHHADH;GABARAPL1;GABARAPL2;GNPAT;HSD17B4;PEX1;PEX11A;PEX11B;PEX11G;PEX12;PEX13;PEX14;PEX16;PEX19;PEX2;PEX26;PEX3;PEX5;PEX5L;PEX6;PEX7;PHYH;TYSND1;UBE2D1;UBE2D2;UBE2D3	0.12	1	1
O60684	0.88575	0.965279	0.00612764	-0.0619791	0.0695175	0.00475821	0.0168518	-0.0143249	0.0281526	KPNA6	cytosol;host cell;membrane;NLS-dependent protein nuclear import complex;nucleoplasm;nucleus;nuclear import signal receptor activity;nuclear localization sequence binding;entry of viral genome into host nucleus through nuclear pore complex via importin;maternal process involved in female pregnancy;NLS-bearing protein import into nucleus;positive regulation of cytokine production involved in inflam…	CSE1L;IL1F10;IPO5;KPNA1;KPNA2;KPNA3;KPNB1;NCBP1;NCBP2;NUP153;NUP50;RAN;RANBP2;RCC1;RNMT;STAT1	0	211	13
O60701	0.215941	0.604806	-0.0342158	-0.0145848	-0.00692679	0.0376803	-0.041072	-0.049535	0.00412848	UGDH	cytosol;extracellular exosome;nucleoplasm;nucleus;identical protein binding;NAD binding;UDP-glucose 6-dehydrogenase activity;chondroitin sulfate biosynthetic process;gastrulation with mouth forming second;glycosaminoglycan biosynthetic process;heparan sulfate proteoglycan biosynthetic process;neuron development;protein hexamerization;UDP-glucuronate biosynthetic process;Pentose and glucuronate in…	GALE;GALT;GPI;HAS1;HAS2;HAS3;MAT2B;NSDHL;SURF1;TGDS;TSTA3;UAP1;UGP2;UGT1A1;UGT1A10;UGT1A3;UGT1A4;UGT1A5;UGT1A6;UGT1A7;UGT1A8;UGT1A9;UGT2A1;UGT2A3;UGT2B10;UGT2B11;UGT2B15;UGT2B17;UGT2B28;UGT2B4;UGT2B7;UXS1	0	111	24
O60716	0.375885	0.724063	-0.0303368	0.0208493	-0.0183335	0.0573505	-0.0289161	0.0319968	-0.0342248	CTNND1	adherens junction;catenin complex;cell surface;cell-cell junction;cytoplasm;cytosol;dendritic spine;extracellular exosome;glutamatergic synapse;growth cone;hippocampal mossy fiber to CA3 synapse;lamellipodium;midbody;nucleus;plasma membrane;postsynaptic density, intracellular component;presynaptic active zone cytoplasmic component;Schaffer collateral - CA1 synapse;zonula adherens;beta-catenin bin…	AFDN;APC;APC2;ARHGAP35;ARHGAP5;CAMSAP3;CDC42;CDH1;CDH11;CDH13;CDH15;CDH17;CDH18;CDH2;CDH23;CDH24;CDH3;CDH4;CDH5;CDH6;CDH7;CDH8;CLASP2;CTNNA1;CTNNA2;CTNNA3;CTNNB1;CTTN;DACT1;DCHS1;DSP;DYRK1A;EGFR;ENAH;ERBB2;ERBIN;ESRP1;ESRP2;FER;FYN;GSK3B;HCLS1;JUP;LIMA1;MET;MUC1;NECTIN1;OCLN;PLEKHA7;PTPN6;PTPRJ;PTPRM;PXN;RAC2;RAC3;RHOA;SRC;TJP1;VAV2;VCL;YES1;ZBTB33	0	180	34
O60725	0.933229	0.981333	-0.00980294	-0.00150937	0.0421182	0.142875	0.237298	-0.11117	0.027947	ICMT	endoplasmic reticulum;endoplasmic reticulum membrane;membrane;protein C-terminal carboxyl O-methyltransferase activity;protein C-terminal S-isoprenylcysteine carboxyl O-methyltransferase activity;C-terminal protein methylation;protein modification process;protein targeting to membrane;S-adenosylhomocysteine metabolic process;S-adenosylmethioninamine metabolic process	HRAS;KRAS;NRAS;RCE1;ZMPSTE24	0.036	1	1
O60733	0.199573	0.595513	0.0735568	0.0158655	-0.0493972	-0.117261	-0.0321422	0.0386501	0.0633696	PLA2G6	cytosol;extracellular space;microtubule cytoskeleton;mitochondrion;nuclear speck;plasma membrane;pseudopodium;1-alkyl-2-acetylglycerophosphocholine esterase activity;calcium-independent phospholipase A2 activity;calmodulin binding;hydrolase activity;identical protein binding;long-chain fatty acyl-CoA hydrolase activity;lysophospholipase activity;phosphatidyl phospholipase B activity;phospholipase…	ALOX12;ALOX12B;ALOX15;ALOX15B;ALOX5;ATP13A2;C19orf12;CALML3;CALML4;CALML5;CALML6;CHCHD2;CYP2E1;CYP2U1;CYP4A11;DNAJC6;FADS2;FBXO7;FTL;GBA;GDPD1;GDPD3;GIGYF2;GNAQ;HTRA2;LPCAT1;LPCAT2;LPCAT4;MC1R;MTAP;PAFAH2;PANK1;PANK2;PARK7;PEMT;PINK1;PLA2G15;PLA2G2A;PLA2G4A;PLA2G7;PLAAT3;PLB1;PLD1;PLD2;PLD3;PLD4;PNPLA6;PNPLA7;PRKCA;PRKCB;PRKCD;PRKCE;PRKCG;PTGS1;PTGS2;SPG11;SYNJ1;TMEM86B;UCHL1;VPS13C;VPS35	0	10	5
O60739	0.53503	0.817527	-0.0371931	0.00529614	0.0763093	-0.0835963	-0.0292304	-0.0927271	0.00838723	EIF1B	eukaryotic 43S preinitiation complex;ribosomal small subunit binding;RNA binding;translation initiation factor activity;regulation of translational initiation;RNA transport	ABCE1;CD74;CXorf66;EIF1;EIF1AX;EIF1AY;EIF2S1;EIF2S2;EIF2S3;EIF3A;EIF3B;EIF3C;EIF3CL;EIF3D;EIF3E;EIF3F;EIF3G;EIF3H;EIF3I;EIF3J;EIF3K;EIF3L;EIF5;FAU;MRNIP;MRPS10;RACK1;RPS10;RPS10-NUDT3;RPS11;RPS12;RPS13;RPS14;RPS15;RPS16;RPS17;RPS18;RPS19;RPS2;RPS20;RPS21;RPS23;RPS24;RPS25;RPS26;RPS27;RPS27A;RPS27L;RPS28;RPS29;RPS3;RPS3A;RPS5;RPS6;RPS7;RPS8;RPS9;RPSA;RSAD1;RSRC1;SELENOP;WDR31	0	78	4
O60749	0.742811	0.914532	-0.00891956	-0.0273947	0.0311329	0.00341405	0.00476163	-0.0434369	0.0190688	SNX2	cytoplasm;cytosol;early endosome membrane;endosome;endosome membrane;lamellipodium;lysosome;membrane;protein-containing complex;retromer complex;retromer, tubulation complex;cadherin binding;epidermal growth factor receptor binding;identical protein binding;insulin receptor binding;leptin receptor binding;phosphatidylinositol binding;protein heterodimerization activity;protein homodimerization ac…	AMPH;FNBP1;IFT122;IGF2R;LEPR;MAT2B;RAB5A;SERPINE2;SNX1;SNX12;SNX15;SNX17;SNX27;SNX3;SNX32;SNX4;SNX5;SNX6;SORT1;TBC1D5;TGOLN2;VAPA;VAPB;VPS26A;VPS26B;VPS29;VPS35	0	74	17
O60762	0.0796078	0.462753	0.0670955	-0.0265547	-0.0498737	0.028545	0.0692374	0.017492	0.0666736	DPM1	dolichol-phosphate-mannose synthase complex;endoplasmic reticulum;endoplasmic reticulum membrane;membrane;nucleus;alcohol binding;dolichyl-phosphate beta-D-mannosyltransferase activity;dolichyl-phosphate-mannose-protein mannosyltransferase activity;mannose binding;metal ion binding;dolichol metabolic process;dolichol-linked oligosaccharide biosynthetic process;GDP-mannose metabolic process;GPI an…	ALG1;ALG11;ALG12;ALG13;ALG14;ALG3;ALG6;ALG8;ALG9;B3GALNT2;DHDDS;DOLK;DPAGT1;DPM2;DPM3;FKTN;GMPPB;MBD3L2;MPDU1;MTFMT;PIGA;PIGV;PIGW;POMGNT1;POMGNT2;POMK;POMT1;POMT2;RXYLT1	0	52	11
O60763	0.15659	0.556493	-0.0268967	0.000923191	0.0447135	-0.000726121	-0.0185407	-0.00429079	-0.0129482	USO1	cytosol;endoplasmic reticulum;ER to Golgi transport vesicle membrane;fibrillar center;Golgi apparatus;Golgi membrane;Golgi stack;membrane;microtubule organizing center;perinuclear region of cytoplasm;transport vesicle;cadherin binding;RNA binding;endoplasmic reticulum to Golgi vesicle-mediated transport;Golgi vesicle docking;intracellular protein transport;membrane fusion;regulation of cellular r…	ARCN1;BET1;BET1L;COG3;COG6;COPB1;COPB2;GBF1;GOLGA2;GOLGA3;GOLGB1;GOLPH3;GORASP1;GORASP2;GOSR1;GOSR2;LMAN1;NAPA;NSF;RAB1A;RAB1B;RAB6A;SCFD1;SEC13;SEC16A;SEC22A;SEC22B;SEC23A;SEC24A;SEC24B;SEC24C;SEC24D;STX5;TRIP11;YKT6	0	151	35
O60779	0.679135	0.886459	0.0556828	0.232282	-0.0687295	0.00303308	-0.0586108	0.172476	0.219769	SLC19A2	membrane;plasma membrane;folic acid transmembrane transporter activity;thiamine transmembrane transporter activity;pyridoxine transport;spermatogenesis;thiamine diphosphate biosynthetic process;thiamine transmembrane transport;thiamine transport;thiamine-containing compound metabolic process;transmembrane transport;Vitamin digestion and absorption	SLC19A3;TPK1;TSPAN1	0.001	4	3
O60783	0.312941	0.688658	0.0805542	0.0504188	-0.0988981	-0.141141	-0.0551918	0.0771768	0.030057	MRPS14	mitochondrial inner membrane;mitochondrial ribosome;mitochondrial small ribosomal subunit;mitochondrion;nuclear membrane;RNA binding;structural constituent of ribosome;mitochondrial translation;translation	ACO2;AFG3L2;ARL6IP1;ATP5F1A;ATP5F1C;AURKAIP1;CCDC105;CD74;CHCHD1;CUL7;CXorf66;DAP3;EARS2;EEF2;EFL1;EFTUD2;EIF1AX;EIF1AY;EIF2S1;EIF5B;ENSP00000387111;ENSP00000498801;ENSP00000499200;EPRS1;ERAL1;FANCE;FAU;FLT3LG;GADD45GIP1;GFM1;H0YIJ7;H3BN98;H3BNC9;hCG_1984214;HDDC3;HIBCH;HMGN1;HMGN2;HMGN4;HSPBP1;IFI35;IMP3;MAPK8;MAPK9;MCAT;MED1;METTL15;METTL17;MRNIP;MRPL1;MRPL10;MRPL11;MRPL12;MRPL13;MRPL14;MRPL15;…	0	9	2
O60784	0.0158925	0.314028	-0.0352283	0.00542519	0.0248041	-0.000967854	-0.0324389	-0.0257539	-0.0182306	TOM1	azurophil granule membrane;cytoplasm;cytosol;early endosome;early endosome membrane;endosome;endosome membrane;extracellular exosome;membrane;plasma membrane;specific granule membrane;clathrin binding;clathrin heavy chain binding;myosin VI binding;phosphatidylinositol-5-phosphate binding;polyubiquitin modification-dependent protein binding;ubiquitin binding;autophagosome-lysosome fusion;endocytos…	ARL5B;CLTC;EEA1;HMGXB4;HUWE1;MCM5;MYO6;RPS27A;TOLLIP;TSG101;UBA52;UBB;UBC;ZFYVE16	0	69	15
O60825	0.264686	0.652818	0.0227436	-0.060329	-0.0256964	-0.02059	0.000120537	-0.0374544	-0.00105071	PFKFB2	cytosol;nucleoplasm;6-phosphofructo-2-kinase activity;ATP binding;fructose-2,6-bisphosphate 2-phosphatase activity;protein kinase binding;fructose 2,6-bisphosphate metabolic process;fructose metabolic process;glucose catabolic process;glycolytic process;lactate metabolic process;positive regulation of insulin secretion;response to glucose;Fructose and mannose metabolism	AKT1;AKT2;AKT3;FBP1;FBP2;GCK;GPI;HK1;HK2;HK3;HKDC1;MPI;PFKFB1;PFKFB3;PFKFB4;PFKL;PFKM;PFKP;PRKAA1;PRKAA2;PRKAB1;PRKAB2;PRKAG1;PRKAG2;PRKAG3;TIGAR	0	23	10
O60826	0.0178198	0.318632	-0.0382992	0.0317037	0.0128846	0.00832809	-0.0222274	-0.0315685	-0.00818527	CCDC22	centrosome;cytosol;endosome;nucleoplasm;cullin family protein binding;cytoplasmic sequestering of NF-kappaB;endocytic recycling;Golgi to plasma membrane transport;intracellular copper ion homeostasis;negative regulation of canonical NF-kappaB signal transduction;positive regulation of canonical NF-kappaB signal transduction;positive regulation of ubiquitin-dependent protein catabolic process;prot…	CCDC93;COMMD1;COMMD10;COMMD2;COMMD3;COMMD4;COMMD5;COMMD6;COMMD7;COMMD8;COMMD9;DENND10;SNX17;VPS26C;VPS29;VPS33B;VPS35L;WASHC2A;WASHC2C	0	51	19
O60828	0.791674	0.934447	0.005476	0.011608	0.0313821	0.0416959	0.0249164	0.0670232	0.00917436	PQBP1	cytoplasm;cytoplasmic stress granule;cytosol;neuronal ribonucleoprotein granule;nuclear body;nuclear speck;nucleoplasm;nucleus;plasma membrane;DNA binding;double-stranded DNA binding;lipid binding;ribonucleoprotein complex binding;transcription coactivator activity;activation of innate immune response;alternative mRNA splicing, via spliceosome;cellular response to exogenous dsRNA;defense response…	ALYREF;ATXN1;BCAS2;CDC40;CDC5L;CGAS;CTNNBL1;CWC15;DDX39B;DDX5;DHX9;FTSJ1;HSPA8;IK;MFAP1;MTREX;PLRG1;POU3F2;PRPF19;PRPF38A;PRPF6;SMU1;SRRM1;SRRM2;SRRT;TCERG1;TXNL4A;UBL5;WBP11;WBP4;ZMAT2	0	34	8
O60830	0.205172	0.599822	0.0694451	0.0522703	0.013386	-0.0874535	0.0406594	0.100941	0.0449382	TIMM17B	mitochondrial inner membrane;TIM23 mitochondrial import inner membrane translocase complex;protein transmembrane transporter activity;intracellular protein transport;protein import into mitochondrial matrix;protein targeting to mitochondrion	C1orf198;COX5B;CYC1;DNAJC15;DNAJC19;GRPEL1;GRPEL2;HSPA9;NDUFA13;NDUFA8;NDUFB8;NDUFS4;NDUFS8;OXA1L;PAM16;ROMO1;SLC25A6;TIMM10;TIMM10B;TIMM17A;TIMM21;TIMM22;TIMM23;TIMM23B;TIMM44;TIMM50;TIMM9;TOMM20;TOMM40;TOMM70	0	102	5
O60831	0.796205	0.935357	0.0209944	-0.0315648	0.100021	-0.121842	0.00227957	0.0737094	-0.0663916	PRAF2	endosome membrane;membrane;L-glutamate transmembrane transport;protein transport	RABAC1	0	13	4
O60832	0.112897	0.506088	-0.0411799	0.0671521	0.018204	0.0476429	-0.0210772	0.0291794	0.00135697	DKC1	box H/ACA scaRNP complex;box H/ACA snoRNP complex;box H/ACA telomerase RNP complex;cytoplasm;fibrillar center;nucleolus;nucleoplasm;nucleus;telomerase holoenzyme complex;box H/ACA snoRNA binding;pseudouridine synthase activity;RNA binding;telomerase activity;telomerase RNA binding;box H/ACA RNA 3'-end processing;enzyme-directed rRNA pseudouridine synthesis;mRNA pseudouridine synthesis;positive re…	AATF;ACD;BMS1;BOP1;BRIX1;BYSL;CEBPZ;COIL;CTC1;DDX10;DDX18;DDX21;DDX24;DDX27;DDX47;DDX52;DDX54;DDX56;DHX15;EBNA1BP2;EIF3C;EIF5B;EMG1;ESF1;FBL;FBLL1;FTSJ3;GAR1;GMPS;GNL2;GNL3;GNL3L;GRWD1;GTPBP4;HEATR1;HNRNPC;HNRNPU;HSP90AA1;HSP90AB1;KPNB1;KRR1;LSM11;METTL1;MPHOSPH10;MRTO4;MTIF2;MYBBP1A;NAF1;NAT10;NCL;NHP2;NIFK;NIP7;NOC2L;NOLC1;NOP10;NOP14;NOP2;NOP53;NOP56;NOP58;NOP9;NSUN6;NVL;PA2G4;PARN;PDCD11;PES1…	0	106	25
O60841	0.00481636	0.270371	-0.0520814	-0.00483248	0.0216209	0.00904626	-0.0343448	-0.052139	-0.0439257	EIF5B	cytoplasm;cytosol;mitochondrion;synapse;GTP binding;GTPase activity;metal ion binding;RNA binding;translation initiation factor activity;tRNA binding;regulation of translational initiation;ribosome assembly;translational initiation;RNA transport	AARS1;ABCE1;ABCF2;AKNAD1;APMAP;ARL6IP1;ARNT;ATP5IF1;CCDC105;CD74;CUL7;CXorf66;DKC1;DOCK4;EEF1A1;EEF2;EEFSEC;EFL1;EFTUD2;EGLN1;EGLN2;EGLN3;EIF1;EIF1AX;EIF1AY;EIF2A;EIF2D;EIF2S1;EIF2S2;EIF2S3;EIF2S3B;EIF3A;EIF3B;EIF3C;EIF3CL;EIF3D;EIF3G;EIF3I;EIF4A1;EIF4A2;EIF4B;EIF4E;EIF4E2;EIF4G1;EIF4H;EIF5;EIF6;EPAS1;EPRS1;FANCE;FAU;FH;FLT3LG;GFM1;H0YIJ7;H3BN98;H3BNC9;HIF1A;HIF3A;HMGN1;HMGN2;HMGN4;HSPBP1;IFI35;I…	0	164	43
O60858	0.052602	0.417516	0.0432809	0.0137407	-0.0403564	-0.0118856	0.0327716	0.0336785	0.0248913	TRIM13	cytoplasm;endoplasmic reticulum membrane;perinuclear endoplasmic reticulum;transcription coactivator activity;ubiquitin protein ligase activity;ubiquitin-like protein ligase activity;ubiquitin-protein transferase activity;zinc ion binding;anatomical structure morphogenesis;ERAD pathway;innate immune response;negative regulation of viral transcription;positive regulation of canonical NF-kappaB sig…	CD5;JAG2;KCNRG;PDYN;PSENEN;SLC25A16;TRAT1;VCP	0	23	10
O60869	0.585934	0.8406	0.0178267	0.000221426	-0.0174011	0.0176888	0.0404378	-0.0383736	0.051925	EDF1	cytoplasm;cytosol;nucleolus;nucleoplasm;nucleus;calmodulin binding;DNA binding;RNA binding;TFIID-class transcription factor complex binding;transcription coactivator activity;endothelial cell differentiation;positive regulation of DNA binding;positive regulation of DNA-templated transcription;regulation of DNA-templated transcription;regulation of lipid metabolic process	AKNAD1;DOCK4;FAU;FLT3LG;IFI35;LYAR;MRPL2;NR5A2;RACK1;RPL10;RPL10L;RPL11;RPL13;RPL13A;RPL14;RPL15;RPL17;RPL17-C18orf32;RPL18;RPL18A;RPL19;RPL21;RPL22;RPL22L1;RPL23;RPL23A;RPL24;RPL26;RPL26L1;RPL27;RPL27A;RPL29;RPL3;RPL30;RPL31;RPL32;RPL34;RPL35;RPL35A;RPL36;RPL36AL;RPL37;RPL37A;RPL38;RPL39;RPL39L;RPL3L;RPL4;RPL5;RPL6;RPL7;RPL7A;RPL7L1;RPL8;RPS10;RPS10-NUDT3;RPS11;RPS12;RPS13;RPS14;RPS15;RPS15A;RPS…	0	52	12
O60870	0.210509	0.601425	-0.045677	0.041027	0.0751023	0.00133937	0.000613369	0.0275796	-0.0477552	KIN	cytoplasm;intracellular membrane-bounded organelle;nuclear matrix;nucleoplasm;nucleus;protein-containing complex;DNA binding;double-stranded DNA binding;metal ion binding;RNA binding;DNA damage response;DNA recombination;DNA repair;DNA replication;mRNA processing	AQR;BUD13;BUD31;CDC40;CDC5L;CRNKL1;CTNNBL1;CWC15;EFTUD2;METTL22;MFAP1;PHF5A;PLRG1;PPIE;PPIL2;PRPF38A;PRPF8;RAD51;RBM22;RBMX2;SF3A1;SF3A2;SF3A3;SF3B1;SF3B2;SF3B3;SF3B4;SF3B5;SF3B6;SNIP1;SNRNP200;SNRNP40;SNRPA1;SNRPB;SNRPB2;SNRPD1;SNRPD2;SNRPD3;SNRPE;SNRPF;SNRPG;SNW1;SRRM1;UBL5;UGP2;XAB2;ZMAT2	0	49	16
O60879	0.22735	0.616228	-0.0510601	0.0536975	0.059934	-0.0386235	-0.00281192	-0.0577268	-0.0176334	DIAPH2	actin filament;cytosol;early endosome;endoplasmic reticulum;intracellular membrane-bounded organelle;nucleolus;actin binding;signaling receptor binding;small GTPase binding;actin filament polymerization;female gamete generation;oogenesis;Regulation of actin cytoskeleton	BMP15;CDC42;DIAPH1;DIAPH3;FIGLA;FMR1;FOXL2;PFN1;PFN3;PFN4;POF1B;RHOA;RHOD;WDHD1	0	19	11
O60884	0.0139496	0.308508	-0.0719442	0.00417196	0.0130891	0.0559018	-0.0591604	-0.0368383	-0.0466711	DNAJA2	cytoplasm;cytosol;extracellular exosome;membrane;ATP binding;ATPase activator activity;Hsp70 protein binding;metal ion binding;protein-folding chaperone binding;unfolded protein binding;positive regulation of cell population proliferation;protein refolding;response to heat;Protein processing in endoplasmic reticulum	CCT4;DNAJA1;DNAJA4;DNAJB1;DNAJB4;DNAJC5;DNAJC7;HSP90AA1;HSP90AB1;HSPA14;HSPA1A;HSPA1A;HSPA1L;HSPA2;HSPA4;HSPA4L;HSPA5;HSPA6;HSPA8;HSPA9;HSPH1;NUDC;PRTN3;STIP1	0	111	17
O60885	0.434454	0.762424	0.0390597	0.0511002	-0.0328884	-0.0595944	-0.0287498	0.0757761	0.0287703	BRD4	chromatin;chromosome;condensed nuclear chromosome;nucleoplasm;nucleus;chromatin binding;enzyme binding;histone reader activity;lysine-acetylated histone binding;P-TEFb complex binding;p53 binding;RNA polymerase II C-terminal domain binding;RNA polymerase II CTD heptapeptide repeat kinase activity;transcription cis-regulatory region binding;transcription coactivator activity;transcription coregula…	ADAR;AFF1;AR;ARID1A;ASXL3;ATAD5;ATRX;BANF1;BCL2;BICRA;BRD2;BRD3;BRD9;BRDT;CBX3;CBX5;CCNK;CCNT1;CCNT2;CDK7;CDK8;CDK9;CHD4;CHD8;CRBN;CREBBP;CSNK2A2;CTCF;CUL2;DDX11;DDX18;DEFB1;DMAP1;DNMT1;DOT1L;E2F1;EHMT2;EIF4G1;ELOB;ELOC;EP300;EP400;EZH2;FOXO3;GATA1;GATAD2B;GTPBP4;H2AZ1;H3-2;H3-3A;H3C1;H3C1;H3F3C;H4-16;HDAC1;HDAC2;HEXIM1;HEXIM2;HIST1H4G;HIST2H3A;HIST3H3;HTATSF1;ILF3;JMJD6;KAT5;KAT7;KDM1A;KMT2A;LAR…	0	104	21
O60888	0.919483	0.97816	0.00243431	-0.011918	0.0393476	-0.0220893	-0.0165803	0.0033694	0.0258541	CUTA	extracellular exosome;membrane;copper ion binding;enzyme binding;protein localization;response to metal ion	CUTC;FBLIM1;HSPE1	0	66	6
O60890	0.00543774	0.272008	0.0951386	-0.0737508	-0.0356479	-0.0285321	0.0458635	0.0332469	0.0683747	OPHN1	actin cytoskeleton;cytoplasm;dendritic spine;glutamatergic synapse;terminal bouton;actin binding;GTPase activator activity;ionotropic glutamate receptor binding;phospholipid binding;actin cytoskeleton organization;axon guidance;cell junction assembly;cell morphogenesis involved in neuron differentiation;cerebellar granule cell differentiation;cerebral cortex neuron differentiation;establishment o…	ARHGEF6;CDC42;EFNB1;HOMER1;PJA1;RHOA;RPS6KA6;YIPF6	0.005	4	1
O60906	0.0881659	0.475639	0.0806091	-0.056392	0.0119615	-0.0376696	0.0972397	-0.0029534	0.0654409	SMPD2	caveola;cell periphery;endoplasmic reticulum;plasma membrane;metal ion binding;phosphoric diester hydrolase activity;sphingomyelin phosphodiesterase activity;ceramide biosynthetic process;sphingolipid catabolic process;sphingomyelin catabolic process;sphingomyelin metabolic process;Sphingolipid metabolism	ACER1;ACER2;ASAH1;ASAH2;CERK;CERS2;CERS3;CERS4;CERS5;CERS6;DEGS1;DEGS2;ENPP7;GALC;GBA;GBA2;NGF;NGFR;NSMAF;PLPP2;PLPP3;RACK1;SGMS1;SGMS2;SGPP1;SGPP2;SMPD1;SMPD3;SMPD4;SPHK1;SPTLC1;SPTLC2;SPTLC3;TNF;UGCG;UGT8	0	10	4
O60907	0.461711	0.779928	0.0292215	-0.0399528	-0.0330195	0.0294197	-0.0321092	0.0658562	0.0103649	TBL1X	histone deacetylase complex;mitotic spindle;nucleoplasm;nucleus;transcription repressor complex;histone binding;identical protein binding;transcription cis-regulatory region binding;transcription corepressor activity;negative regulation of transcription by RNA polymerase II;positive regulation of canonical Wnt signaling pathway;positive regulation of DNA-templated transcription;positive regulatio…	APC;APC2;CBS;CBSL;CTNNB1;GPS2;H3C1;H4-16;HDAC1;HDAC2;HDAC3;HDAC5;HDAC8;HIST2H2BE;HIST2H3A;KMT2E;MECP2;MKLN1;NCOR1;NCOR2;OFD1;SIN3A;SKP1;SMARCD3;TAB2;TBL1XR1;TBL1Y;TCOF1;TPO	0	40	7
O60909	0.817358	0.942515	0.0290786	0.158454	0.0453647	-0.00426955	0.224904	0.179999	-0.118119	B4GALT2	Golgi apparatus;Golgi cisterna membrane;Golgi membrane;intracellular membrane-bounded organelle;nucleoplasm;beta-N-acetylglucosaminylglycopeptide beta-1,4-galactosyltransferase activity;galactosyltransferase activity;lactose synthase activity;metal ion binding;N-acetyllactosamine synthase activity;carbohydrate metabolic process;cerebellar Purkinje cell layer development;glycosylation;locomotory b…	A4GALT;B3GALNT1;B3GALT1;B3GALT2;B3GALT5;B3GAT1;B3GAT2;B3GNT2;B3GNT3;B3GNT4;B3GNT5;B4GALNT2;B4GALNT3;B4GALNT4;B4GALT1;B4GALT3;C1GALT1;CHSY1;FUT1;FUT2;FUT3;FUT4;FUT5;FUT6;FUT8;FUT9;GALE;GALT;GLB1;LALBA;LCT;MGAT5B;POMGNT1;PRELP;ST3GAL6;ST6GAL1;ST6GAL2	0.014	1	1
O60921	0.543863	0.822571	-0.0131608	-0.0230523	0.0128386	0.00468107	-0.0122609	0.0123318	-0.0450858	HUS1	checkpoint clamp complex;cytosol;nucleolus;nucleoplasm;nucleus;site of double-strand break;cellular response to ionizing radiation;DNA damage checkpoint signaling;DNA damage response;DNA repair;double-strand break repair via homologous recombination;embryo development ending in birth or egg hatching;meiotic DNA integrity checkpoint signaling;mitotic DNA replication checkpoint signaling;mitotic in…	APEX1;ATM;ATR;ATRIP;BLM;BRCA1;BRCA2;BRIP1;CDC45;CHEK1;CHEK2;CLSPN;DNA2;ERCC4;EXO1;FEN1;LIG1;MDC1;MRE11;MUTYH;NBN;NEIL1;PRKDC;RAD1;RAD17;RAD51;RAD51C;RAD52;RAD9A;RAD9B;RBBP8;RFC2;RFC3;RFC4;RFC5;RHNO1;RPA1;RPA2;RPA3;TIPIN;TOPBP1;TP53;TP53BP1;WRN;XRCC5;ZBTB14	0	20	9
O60925	0.637496	0.864359	-0.01826	0.00199058	0.0464208	-0.0702237	-0.0136631	-0.0484434	-0.0144858	PFDN1	cytoplasm;prefoldin complex;amyloid-beta binding;protein folding chaperone;unfolded protein binding;chaperone-mediated protein folding;negative regulation of amyloid fibril formation;protein folding	ACTB;ACTBL2;CCT2;CCT3;CCT4;CCT5;CCT6A;CCT7;CCT8;PDCD5;PDRG1;PFDN2;PFDN4;PFDN5;PFDN6;TCP1;TUBA1A;VBP1	0	25	5
O60927	0.612679	0.854471	0.0490234	-0.15012	0.117366	-0.0198327	0.040742	-0.0507898	0.104531	PPP1R11	cytoplasm;nucleus;phosphatase binding;protein phosphatase 1 binding;protein phosphatase inhibitor activity;protein serine/threonine phosphatase inhibitor activity;ubiquitin protein ligase activity;defense response to Gram-positive bacterium;negative regulation of cytokine production;protein ubiquitination;ubiquitin-dependent protein catabolic process	HLA-A;PPP1CA;PPP1CB;PPP1CC;PPP1R2;PPP1R7;TRIM26;UBXN2A;UBXN2B	0	13	4
O60930	0.359888	0.718153	-0.133042	0.107487	-0.105495	0.102967	-0.293606	0.0788269	-0.0793886	RNASEH1	cytoplasm;magnesium ion binding;nucleic acid binding;RNA binding;RNA nuclease activity;RNA-DNA hybrid ribonuclease activity;DNA replication, removal of RNA primer;RNA catabolic process;DNA replication	ADI1;FEN1;GAPDH;GAPDHS;MYCBPAP;NADK;NUDT12;NUDT13;PGK1;PGK2;PIF1;PNMA8B;POLRMT;RNASEH2A;SETX;SSBP1;TWNK;TYMS	0	5	3
O60934	0.882465	0.964909	0.00351854	0.000692482	-0.0282698	2.87853e-05	0.00267238	0.0243918	-0.0440571	NBN	BRCA1-C complex;chromosomal region;chromosome, telomeric region;cytosol;Golgi apparatus;Mre11 complex;nuclear inclusion body;nucleolus;nucleoplasm;nucleus;PML body;replication fork;site of double-strand break;chromatin-protein adaptor activity;damaged DNA binding;DNA-binding transcription factor binding;histone binding;phosphorylation-dependent protein binding;protein serine/threonine kinase acti…	ABRAXAS1;ATM;ATR;ATRIP;ATRX;BARD1;BLM;BRCA1;BRCA2;BRCC3;BRIP1;CDK2;CHEK1;CHEK2;DCLRE1C;DNA2;EXO1;FANCD2;FEN1;H2AX;HUS1;INIP;INTS3;KPNA2;LIG3;LIG4;MDC1;MDM2;MLH1;MRE11;MSH2;MSH6;MUS81;PALB2;PARP1;PAXIP1;PRKDC;RAD17;RAD18;RAD50;RAD51;RAD51B;RAD51C;RAD51D;RAD9A;RBBP8;RFC2;RFC4;RMI1;RNF168;RNF8;RPA1;SLX4;SSBP1;SSBP2;TCOF1;TERF2;TERF2IP;TOPBP1;TP53;TP53BP1;UBE2N;UIMC1;WRN;XRCC1;XRCC2;XRCC3;XRCC5;XRCC6	0	89	32
O60936	0.0586854	0.42758	0.219437	-0.218758	-0.139504	-0.155489	0.111695	-0.110977	0.143841	NOL3	cytoplasm;cytosol;membrane;mitochondrion;nucleolus;sarcoplasmic reticulum;calcium ion binding;caspase binding;cysteine-type endopeptidase inhibitor activity involved in apoptotic process;death effector domain binding;death receptor binding;identical protein binding;RNA binding;blood vessel remodeling;cardiac muscle cell apoptotic process;inhibition of cysteine-type endopeptidase activity involved…	CASP8	0	8	4
O60941	0.0402081	0.388041	-0.190146	0.0363183	0.202173	0.0847232	-0.00220417	-0.119784	-0.125237	DTNB	basal plasma membrane;cytoplasm;dendrite;inhibitory synapse;nucleus;plasma membrane;postsynaptic density;synapse;zinc ion binding;neuron differentiation;synaptic signaling	DAG1;DMD;DTNBP1;PPP1R21;RSPH3;SGCD;SNTA1;SNTB1;SNTB2;SNTG1;SNTG2;SYNC;UTRN	0	9	6
O60942	0.355826	0.716494	-0.0221243	-0.0376301	0.0274994	0.0106184	-0.0299208	-0.0306251	-0.00533906	RNGTT	nucleoplasm;nucleus;ATP binding;GTP binding;inorganic triphosphate phosphatase activity;mRNA 5'-phosphatase activity;mRNA guanylyltransferase activity;polynucleotide 5'-phosphatase activity;protein tyrosine/serine/threonine phosphatase activity;RNA guanylyltransferase activity;7-methylguanosine mRNA capping;dephosphorylation;RNA processing;mRNA surveillance pathway	CES1;CLEC14A;CMTR1;CMTR2;NCBP1;NCBP2;NUP50;PMP22;POLR2A;POLR2B;POLR2C;POLR2D;POLR2G;POLR2I;POLR2L;RNMT;SUPT5H	0	42	16
O75027	0.632196	0.862185	0.00993026	-0.00732002	0.0264809	0.0588399	0.0394754	0.0329993	0.0353168	ABCB7	mitochondrial inner membrane;mitochondrion;ABC-type iron-sulfur cluster transporter activity;ATP binding;ATP hydrolysis activity;ATPase-coupled transmembrane transporter activity;heme transmembrane transporter activity;identical protein binding;protein homodimerization activity;intracellular iron ion homeostasis;iron ion transmembrane transport;iron-sulfur cluster assembly;iron-sulfur cluster exp…	ABCB10;ACO1;ALAS2;CIAO3;FECH;FXN;GLRX5;HSCB;IBA57;ISCA1;ISCA2;ISCU;LYRM4;NFS1;NFU1;NUBP1;NUBP2;PPOX;SLC25A28;SLC25A37;SLC25A38;TMEM14C	0	57	16
O75037	0.486556	0.794138	0.0972663	0.0761035	0.109279	-0.276468	0.041586	0.126797	0.0323297	KIF21B	cytoplasmic vesicle;dendrite;growth cone;kinesin complex;microtubule;ATP binding;ATP hydrolysis activity;microtubule binding;microtubule motor activity;microtubule-based movement;mitotic spindle organization;spindle elongation	KIF11;TRIM3	0	22	1
O75044	0.138424	0.537584	-0.00985116	0.0057182	-0.00517799	-0.0109609	-0.0141113	-0.00930865	-0.0165542	SRGAP2	cytoplasm;cytosol;dendritic spine head;lamellipodium;nucleus;phagocytic vesicle;plasma membrane;postsynaptic density;postsynaptic membrane;GTPase activator activity;identical protein binding;protein homodimerization activity;small GTPase binding;actin filament severing;dendritic spine development;excitatory synapse assembly;extension of a leading process involved in cell motility in cerebral cort…	CDC42;DRD5;FMNL1;GPRIN2;GTF2I;HYDIN;NBPF1;NPEPPS;PFN1;RAC1;ROBO1;ROBO2;SLIT1;SLIT3;SRGAP1;SRGAP3;TRIP10;UGT2B17;WASL	0	75	8
O75051	0.156949	0.556588	0.0388695	0.0170514	-0.0476938	-0.0121616	0.0429075	0.029429	0.00146791	PLXNA2	plasma membrane;semaphorin receptor complex;identical protein binding;semaphorin receptor activity;centrosome localization;cerebellar granule cell precursor tangential migration;limb bud formation;negative regulation of cell adhesion;neural tube development;pharyngeal system development;positive regulation of axonogenesis;regulation of cell migration;regulation of cell shape;semaphorin-plexin sig…	CDK5;DPYSL2;DPYSL3;FARP2;FES;FYN;MICAL1;NRP1;NRP2;PLXNA1;RAC1;RAC2;RAC3;RHOD;RND1;RRAS;SEMA3A;SEMA3B;SEMA3C;SEMA3E;SEMA4D;SEMA6A;SEMA6B;SEMA6C;SEMA6D	0	114	25
O75052	0.839887	0.948648	0.00707437	0.0174003	-0.0226209	0.0195729	0.0634956	0.0118731	-0.0397932	NOS1AP	anchoring junction;caveola;cytosol;filopodium;glutamatergic synapse;mitochondrion;nucleus;perinuclear region of cytoplasm;podosome;sarcolemma;sarcoplasmic reticulum membrane;T-tubule;Z disc;nitric-oxide synthase binding;nitric-oxide synthase regulator activity;signaling adaptor activity;nitric oxide biosynthetic process;positive regulation of membrane repolarization during ventricular cardiac mus…	C1orf226;CPE;DLG4;F8W6W0;KCNH2;NOS1;RASD1;SCRIB;SNTA1;SYN1;SYN2;SYN3	0	13	5
O75054	0.0931669	0.47921	0.0412362	0.00741879	0.0318347	-0.0281905	0.0347692	0.0583806	0.0416217	IGSF3	cell surface;membrane;lacrimal gland development	CD9	0	75	18
O75061	0.413749	0.749732	0.0307835	-0.0515388	-0.00342931	-0.0675433	0.00296669	-0.0632916	0.0301639	DNAJC6	clathrin-coated vesicle;cytoplasm;cytosol;extrinsic component of presynaptic endocytic zone membrane;intracellular membrane-bounded organelle;postsynaptic density;vesicle;clathrin binding;clathrin heavy chain binding;heat shock protein binding;protein tyrosine phosphatase activity;SH3 domain binding;clathrin coat disassembly;clathrin-dependent endocytosis;dephosphorylation;intracellular transport…	ATP13A2;CLHC1;CLINT1;CLTA;CLTB;CLTC;CLTCL1;DNAJB1;DNAJB4;DNAJC13;DNM2;FBXO7;HIP1R;HSPA4;HSPA8;PICALM;PINK1;PLA2G6;PRKN;SH3GL2;SNAP91;SNX9;SYNJ1;VPS13C;VPS35	0	49	15
O75063	0.0988655	0.487856	0.0467639	-0.000851316	-0.0153463	-0.0281323	0.0726651	0.0132532	0.0100435	FAM20B	Golgi apparatus;Golgi membrane;nucleoplasm;ATP binding;kinase activity;metal ion binding;phosphotransferase activity, alcohol group as acceptor;phosphorylation;proteoglycan biosynthetic process	B3GALT6;EXTL2;GASK1A;XYLT1	0	25	7
O75064	0.206922	0.600139	-0.0615474	-0.050126	0.0695201	0.0751068	-0.0342745	-0.0262173	-0.0296494	DENND4B	cytoplasmic vesicle;cytosol;Golgi apparatus;nucleoplasm;guanyl-nucleotide exchange factor activity;regulation of Rab protein signal transduction		0	22	10
O75071	0.685404	0.888927	0.041629	0.161797	-0.127327	0.106009	0.144427	0.0990318	0.0219073	EFCAB14	calcium ion binding		0	5	1
O75072	0.184907	0.585006	-0.1216	-0.0458145	0.149611	0.0321318	0.0220116	-0.105236	-0.145647	FKTN	cis-Golgi network;endoplasmic reticulum;extracellular space;Golgi apparatus;Golgi membrane;nucleus;phosphotransferase activity, for other substituted phosphate groups;muscle organ development;negative regulation of cell population proliferation;negative regulation of JNK cascade;nervous system development;protein glycosylation;protein O-linked glycosylation;protein O-linked mannosylation;regulati…	AGRN;ANO5;B3GALNT2;B4GAT1;CRPPA;DAG1;DMD;DOLK;DPM1;DPM2;DPM3;DYSF;FKRP;GMPPB;LAMA2;LARGE1;LARGE2;NRXN1;NRXN2;POMGNT1;POMGNT2;POMK;POMT1;POMT2;RXYLT1;SGCA;SGCB;SGCD;SGCG;TCAP	0	4	2
O75074	0.0818889	0.466275	-0.399321	0.174692	0.289739	0.297401	0.00898166	0.036151	-0.481264	LRP3	clathrin-coated pit;membrane;plasma membrane;negative regulation of fat cell differentiation;negative regulation of gene expression;positive regulation of gene expression;positive regulation of osteoblast differentiation;receptor-mediated endocytosis;transport across blood-brain barrier	LRPAP1	0.007	1	1
O75078	0.0751498	0.453131	0.253549	-0.26831	0.0158486	-0.219774	0.15407	0.157377	-0.0230343	ADAM11	axon;collagen-containing extracellular matrix;perikaryon;plasma membrane;presynaptic membrane;integrin binding;metalloendopeptidase activity;metallopeptidase activity;behavioral response to acetic acid induced pain;behavioral response to formalin induced pain;establishment of protein localization;integrin-mediated signaling pathway;multicellular organismal response to stress;proteolysis	LGI1;LGI4	0.034	2	1
O75083	0.454757	0.774544	-0.0244644	-0.0495998	-0.0299217	0.0302076	-0.0138074	-0.0730656	-0.0358341	WDR1	cell junction;cell projection;cell-cell junction;cortical actin cytoskeleton;cytosol;extracellular exosome;extracellular region;plasma membrane;podosome;actin filament binding;actin filament depolymerization;actin filament fragmentation;apical junction assembly;cortical cytoskeleton organization;establishment of planar polarity of follicular epithelium;locomotion;maintenance of epithelial cell ap…	ACTB;ACTG1;ACTR2;ACTR3;CAP1;CAPZB;CFL1;CFL2;DSTN;FLNA;MYH9;TLN1	0	71	17
O75094	0.407272	0.745558	-0.0153503	0.0299531	0.018392	0.0422875	0.00108321	0.0450051	-0.00150662	SLIT3	extracellular space;mitochondrion;calcium ion binding;heparin binding;Roundabout binding;aortic valve morphogenesis;apoptotic process involved in luteolysis;atrioventricular valve morphogenesis;axon extension involved in axon guidance;axon guidance;cellular response to hormone stimulus;negative chemotaxis;negative regulation of cell growth;negative regulation of cell population proliferation;nega…	DCC;GPC1;NTN1;ROBO1;ROBO2;ROBO3;ROBO4;SEMA3A;SRGAP1;SRGAP2;SRGAP3;UNC5C	0	65	21
O75096	0.491952	0.797481	0.064729	-0.0893	0.0303314	-0.00968834	0.0966137	0.14118	-0.112263	LRP4	apical plasma membrane;cell surface;dendrite;neuromuscular junction;neuronal cell body;plasma membrane;plasma membrane raft;postsynaptic density;receptor complex;synaptic membrane;apolipoprotein binding;calcium ion binding;coreceptor activity;hormone binding;protein homodimerization activity;receptor tyrosine kinase binding;scaffold protein binding;amyloid-beta clearance by cellular catabolic pro…	AGRN;APP;DOK7;MUSK;RIOX2;SOST;WNT7A	0.001	4	3
O75110	0.273706	0.659283	0.0279628	-0.028866	0.0270874	0.0110317	0.059979	0.0179978	0.0151645	ATP9A	early endosome;early endosome membrane;endosome;late endosome;late endosome membrane;perinuclear region of cytoplasm;plasma membrane;recycling endosome;recycling endosome membrane;trans-Golgi network;trans-Golgi network membrane;ATP binding;ATP hydrolysis activity;ATPase-coupled intramembrane lipid transporter activity;magnesium ion binding;protease binding;endocytosis;negative regulation of exos…		0	10	5
O75113	0.706431	0.896956	0.0199493	-0.118859	-0.031635	-0.00868709	-0.0183238	-0.101729	0.0207191	N4BP1	cytosol;nucleolus;nucleus;PML body;mRNA binding;RNA nuclease activity;ubiquitin binding;cellular response to UV;innate immune response;negative regulation of cytokine production;negative regulation of proteasomal ubiquitin-dependent protein catabolic process;negative regulation of protein ubiquitination;negative regulation of viral genome replication;regulation of innate immune response	CASP8;IKBKG;NEDD4;UBC	0	49	17
O75116	0.0326252	0.377712	-0.0774996	-0.0114511	0.0445821	0.0372444	-0.0427517	-0.0866468	-0.0327248	ROCK2	centrosome;cytoplasm;cytoplasmic ribonucleoprotein granule;cytoskeleton;cytosol;nucleus;plasma membrane;ATP binding;endopeptidase activator activity;metal ion binding;protease binding;protein serine kinase activity;protein serine/threonine kinase activity;Rho-dependent protein serine/threonine kinase activity;RNA binding;small GTPase binding;structural molecule activity;tau protein binding;tau-pr…	ARHGEF1;ARHGEF18;ARHGEF18;BRCA2;CFL1;CFL2;CTNNB1;FHOD1;GAB1;KRIT1;LIMK1;LIMK2;MAPK1;MAPK3;MYL10;MYL12A;MYL12B;MYL2;MYL5;MYL7;MYL9;MYLPF;NFKB1;NPM1;PDCD10;PIKFYVE;PIP4K2A;PIP4K2B;PIP4K2C;PIP5K1A;PIP5K1B;PIP5K1C;PPP1CA;PPP1CB;PPP1CC;PPP1R12A;PPP1R12C;PTEN;RELA;RHOA;RHOB;RHOBTB1;RHOC;RND1;RND3;ROCK1;SLC9A1	0	171	48
O75122	0.474989	0.785852	-0.0226502	-0.0292546	0.00810264	0.0107117	-0.0109059	-0.076257	0.00877217	CLASP2	axonal growth cone;basal cortex;cell cortex;cell leading edge;centrosome;cortical microtubule plus-end;cytoplasm;cytoplasmic microtubule;cytosol;Golgi apparatus;kinetochore;kinetochore microtubule;membrane;microtubule;microtubule organizing center;mitotic spindle;plasma membrane;ruffle membrane;spindle microtubule;trans-Golgi network;actin filament binding;dystroglycan binding;microtubule binding…	BUB1B;BUB3;CDC20;CENPE;CKAP5;CLASRP;CLIP1;CLIP2;CTNND1;DCTN1;GCC2;GSK3B;MAPRE1;MARK2;MARK3;NUDC;PHLDB2;PLK1	0	107	26
O75127	0.149252	0.551097	-0.0349745	0.0774666	0.0157732	0.0522612	0.00767385	0.0293812	0.00352251	PTCD1	mitochondrial matrix;mitochondrion;RNA binding;tRNA binding;mitochondrial translation;tRNA 3'-end processing	DDX28;FASTKD2;FASTKD3;MTERF3;NGRN;PRORP;PTCD2;PTCD3;RCC1L;RPUSD3;RPUSD4;TRUB2	0	65	17
O75128	0.0875134	0.475639	-0.16394	0.0967676	0.0635137	0.248072	-0.0296148	0.0519936	-0.105846	COBL	actin filament;axon;axonal growth cone;cell cortex;dendrite;dendritic growth cone;membrane;neuronal cell body;perinuclear region of cytoplasm;plasma membrane;ruffle;terminal web;actin monomer binding;actin filament network formation;actin filament polymerization;collateral sprouting in absence of injury;digestive tract development;embryonic axis specification;floor plate development;liver develop…	ACTA1;GRB10;ITPRID2;PACSIN1;PACSIN2;PACSIN3;VANGL2;WAS	0.001	3	1
[truncated: 8,044 more rows]

## Sheet: ttest_gene_annot_cmpd_50
Accession	pval	ttest_pval_BH_adjust	log2Ratio	DMSO_exp1	DMSO_exp2	DMSO_exp3	Cmpd_50_exp1	Cmpd_50_exp2	Cmpd_50_exp3	gene	GO_KEGG	STRING	Exp.q.value.Combined	Number.of.PSMs	Unique.Peptides
[truncated: 8,731 more rows]

[truncated: 1 more sheets: ttest_gene_annot_JB170_]
