# Supplementary material for: Unhooking the Hook: Optimization of the Aurora A Targeting PROTAC JB170 to CCT400028, an In Vitro Degrader Chemical Probe
Source: J Med Chem. 2026 Jan 12;69(2):1552–67. doi: 10.1021/acs.jmedchem.5c03024 (PMC12833858; doi:10.1021/acs.jmedchem.5c03024)
Supplement: Supplementary file 3 [file jm5c03024_si_003.csv]

Compound	SMILE	Aurora A-HiBiT DC50 (nM)	Aurora A-HiBiT Dmax (%)	Hydrolytic stability t1/2 (h)	CRBN FP IC50 (nM)
1	O=C1N(C2C(NC(CC2)=O)=O)C(C3=C(O)C=CC=C31)=O
2	BrCCOCCOCCOCCNC(OC(C)(C)C)=O
3	CC1=CC=C(S(OCCCOCCCOCCCNC(OC(C)(C)C)=O)(=O)=O)C=C1
4	BrCCCCCOCCCCCNC(OC(C)(C)C)=O
5	CC1=CC=C(S(OCCOCCOCCO[C@@H]2CCN(C2)C(OC(C)(C)C)=O)(=O)=O)C=C1
6	O=C1N(C2C(NC(CC2)=O)=O)C(C3=C(OCCOCCOCCOCCNC(OC(C)(C)C)=O)C=CC=C31)=O
7	O=C1N(C(C2=C(C=CC=C21)OCCCOCCCOCCCNC(OC(C)(C)C)=O)=O)C3C(NC(CC3)=O)=O
8	O=C1N(C2C(NC(CC2)=O)=O)C(C3=C(OCCCCCOCCCCCNC(OC(C)(C)C)=O)C=CC=C31)=O
9	O=C1N(C(C2=C(C=CC=C21)OCCOCCOCCO[C@H]3CN(CC3)C(OC(C)(C)C)=O)=O)C4C(NC(CC4)=O)=O
10	OCCN1CCN(CC1)C(OC(C)(C)C)=O
11	CC(C)(C)OC(N(CC1)CCN1CCOC2=CC=CC(C(N3C4CCC(NC4=O)=O)=O)=C2C3=O)=O
12	O=C1N(C2C(NC(CC2)=O)=O)C(C3=C(OCCN4CCN(CCCCCNC(OC(C)(C)C)=O)CC4)C=CC=C31)=O
13	O=C(N1C2CCC(NC2=O)=O)C3=C(Br)C=CC=C3C1=O
14	C#CCCCCOCCCCCNC(OC(C)(C)C)=O
15	CC(C)(C)OC(NCCCCCOCCCCC#CC1=C(C(N(C2C(NC(CC2)=O)=O)C3=O)=O)C3=CC=C1)=O
16	CC(C)(OC(NCCCCCOCCCCCCC1=C(C2=CC=C1)C(N(C2=O)C3C(NC(CC3)=O)=O)=O)=O)C
17	O=C(OC)C1=CC=CC(Br)=C1CBr
18	O=C(N1)CCC([NH3]Cl)C1=O
19	O=C1N(C2C(NC(CC2)=O)=O)CC3=C(Br)C=CC=C31
20	O=C(NC1=O)C(CC1)N2CC3=C(C=CC=C3C2=O)B4OC(C)(C)C(C)(C)O4
21	O=C(C(N1CC2=C(B3OC(C)(C(C)(O3)C)C)C=CC=C2C1=O)CC4)N(C4=O)C(OC(C)(C)C)=O
22	O=C(N1C(OC(C)(C)C)=O)C(CCC1=O)N2CC3=C(C=CC=C3C2=O)O
23	O=C1N(C2CCC(NC2=O)=O)CC3=C(OCCCCCOCCCCCN)C=CC=C31
24	BrC1=CC=C(OCC2=CC=CC=C2)N=C1OCC3=CC=CC=C3
25	OB(O)C1=CC=C(O)C=C1
26	OC(C=C1)=CC=C1C2=CC=C(OCC3=CC=CC=C3)N=C2OCC4=CC=CC=C4
27	CC(OC(NCCCCCOCCCCCOC1=CC=C(C2=CC=C(N=C2OCC3=CC=CC=C3)OCC4=CC=CC=C4)C=C1)=O)(C)C
28	CC(C)(C)OC(NCCCCCOCCCCCOC1=CC=C(C=C1)C2CCC(NC2=O)=O)=O
29	OC1=C(C#C[Si](C)(C)C)C=CC=C1
30	C#CC1=CC=CC=C1OCCCCCOCCCCCNC(OC(C)(C)C)=O
31	O=C1CCC(N=[N+]=[N-])C(N1)=O
32	O=C1CCC(N2N=NC(C3=CC=CC=C3OCCCCCOCCCCCNC(OC(C)(C)C)=O)=C2)C(N1)=O
33	O=C1CCNC(N1CC2=C(OC)C=C(OC)C=C2)=O
34	IC1=CC=C(O)C=C1
35	O=C(CCN(C1=CC=C(O)C=C1)C2=O)N2CC3=C(OC)C=C(OC)C=C3
36	COC1=CC(OC)=C(CN2C(N(CCC2=O)C3=CC=C(OCCCCCOCCCCCNC(OC(C)(C)C)=O)C=C3)=O)C=C1
37	O=C1CCN(C2=CC=C(C=C2)OCCCCCOCCCCCN)C(N1)=O
38	O=C1N(C(N(C2=CC=C(O)C=C2)CC1)=O)COCC[Si](C)(C)C
39	O=C(N1COCC[Si](C)(C)C)CCN(C1=O)C2=CC=C(OCCN3CCN(CC3)C(OC(C)(C)C)=O)C=C2
40	O=C(CCN1C2=CC=C(C=C2)OCCN3CCNCC3)NC1=O
41	O=C(NC1=O)N(CC1)C(C=C2)=CC=C2OCCN3CCN(CCCCCNC(OC(C)(C)C)=O)CC3
42	O=C(N(C1CCC(NC1=O)=O)C2=O)C3=C2C(OCCOCCOCCOCCNC(C4=CC=C(NC5=NC(C6=CC=C(Cl)C=C6C(C7=C(F)C=CC=C7OC)=NC8)=C8C=N5)C=C4OC)=O)=CC=C3	11	55
43	O=C(C1=C2C(OCCCOCCCOCCCNC(C3=CC=C(C=C3OC)NC4=NC5=C(C=N4)CN=C(C6=C(C=CC=C6OC)F)C7=CC(Cl)=CC=C57)=O)=CC=C1)N(C2=O)C8CCC(NC8=O)=O	21	66	57
44	O=C(N(C1CCC(NC1=O)=O)C2=O)C3=C2C(OCCCCCOCCCCCNC(C4=CC=C(NC5=NC6=C(CN=C(C7=CC(Cl)=CC=C67)C8=C(F)C=CC=C8OC)C=N5)C=C4OC)=O)=CC=C3	35	66	46
45	O=C(C1=C2C(CCCCCCOCCCCCNC(C3=CC=C(C=C3OC)NC4=NC5=C(C=N4)CN=C(C6=C(C=CC=C6OC)F)C7=CC(Cl)=CC=C57)=O)=CC=C1)N(C2=O)C8CCC(NC8=O)=O	53	37
46	O=C(C1=C2C(OCCN3CCN(CCCCCNC(C4=CC=C(NC5=NC(C6=CC=C(C=C6C(C7=C(F)C=CC=C7OC)=NC8)Cl)=C8C=N5)C=C4OC)=O)CC3)=CC=C1)N(C2=O)C9CCC(NC9=O)=O	6	70	4.7
47	O=C(N(C1CCC(NC1=O)=O)C2)C3=C2C(OCCCCCOCCCCCNC(C4=CC=C(NC5=NC(C6=CC=C(Cl)C=C6C(C7=C(F)C=CC=C7OC)=NC8)=C8C=N5)C=C4OC)=O)=CC=C3	18	55	57
48	ClC1=CC=C2C(N=C3NC(C=C4OC)=CC=C4C(NCCCCCOCCCCCOC5=C(C6=CN(C7CCC(NC7=O)=O)N=N6)C=CC=C5)=O)=C(C=N3)CN=C(C8=C(C=CC=C8OC)F)C2=C1	47	80	29
49	ClC1=CC=C2C3=C(CN=C(C2=C1)C4=C(F)C=CC=C4OC)C=NC(NC5=CC=C(C(NCCCCCOCCCCCOC6=CC=C(C7C(NC(CC7)=O)=O)C=C6)=O)C(OC)=C5)=N3	50	75	>120
50	ClC1=CC=C2C3=C(C=NC(NC4=CC=C(C(OC)=C4)C(NCCCCCN(CC5)CCN5CCOC6=CC=C(C=C6)N7C(NC(CC7)=O)=O)=O)=N3)CN=C(C8=C(C=CC=C8OC)F)C2=C1	8	74	>120
51	O=C(C1=C2C(OCCOCCOCCO[C@@H]3CCN(C3)C(C4=CC=C(C=C4OC)NC5=NC6=C(C=N5)CN=C(C7=C(C=CC=C7OC)F)C8=CC(Cl)=CC=C68)=O)=CC=C1)N(C2=O)C9CCC(NC9=O)=O	7	63	29
52	O=C(N(C1CCC(NC1=O)=O)C2=O)C3=C2C(OC)=CC=C3				710
53	O=C1N(CC2=C1C=CC=C2OC)C3CCC(NC3=O)=O				200
54	O=C1CCC(N2N=NC(C3=CC=CC=C3OC)=C2)C(N1)=O				230
55	O=C1CCC(C2=CC=C(OC)C=C2)C(N1)=O				1100
56	O=C(N(CC1)C2=CC=C(OC)C=C2)NC1=O				6300
57	ClC1=CC=C2C3=C(C=NC(NC4=CC=C(C(OC)=C4)C(NCCCCCOCCCCCOC5=CC=C(C=C5)N6C(N(C)C(CC6)=O)=O)=O)=N3)CN=C(C7=C(C=CC=C7OC)F)C2=C1
58	O=C1N(C2C(NC(CC2)=O)=O)C(C3=C(OCCN4CCN([R])CC4)C=CC=C31)=O
59	O=C1N(C(O)([O-])C2=C(C=CC=C21)OCCN3CCN(CC3)[R])C4C(NC(CC4)=O)=O
60	O=C(C1=CC=CC(OCCN2CCN([R])CC2)=C1C(O)=O)NC3C(NC(CC3)=O)=O
61	OCCCCCNC(OC(C)(C)C)=O
62	O=C(N(C1CCC(NC1=O)=O)C2=O)C3=C2C(OCCCCCOCCCCC[NH3]Cl)=CC=C3
63	OCCCNC(OC(C)(C)C)=O
64	CC(C)(C)OC(NCCCOCC=C)=O
65	CC(C)(OC(NCCCOCCCO)=O)C
66	CC(OC(NCCCOCCCOCC=C)=O)(C)C
67	CC(C)(C)OC(NCCCOCCCOCCCO)=O
68	O=C1OC(C2=C(Br)C=CC=C21)=O
69	C#CCCCCI
70	O[C@@H]1CCN(C1)C(OC(C)(C)C)=O
71	CC1=CC=C(S(OCCOCCOCCOS(C2=CC=C(C)C=C2)(=O)=O)(=O)=O)C=C1
72	CC1=CC=C(S(OCCCCCNC(OC(C)(C)C)=O)(=O)=O)C=C1
73	O=C(N(C(C1=O)CCC(N1C(OC(C)(C)C)=O)=O)C2)C3=C2C(OCCCCCOCCCCCNC(OC(C)(C)C)=O)=CC=C3
74	OC1=CC=CC=C1I
75	C#C[Si](C)(C)C
76	O=C1CCC(Br)C(N1)=O
77	C1(OCC2=CC=CC=C2)=CC=CC(OCC3=CC=CC=C3)=N1
78	COC(CC[NH3]Cl)=O
79	O=C(NCCC(OC)=O)OC1=CC=CC=C1
80	COC1=CC(OC)=C(CN)C=C1
81	COC1=CC(OC)=C(CNC(NCCC(OC)=O)=O)C=C1
82	O=C(N(C1=CC=C(OCCCCCOCCCCC[NH3CF3CO2])C=C1)CC2)NC2=O
83	NC1=CC=C(Br)C=C1
84	OC(C=C)=O
85	BrC1=CC=C(NCCC(O)=O)C=C1
86	NC(N)=O
87	BrC1=CC=C(N2C(NC(CC2)=O)=O)C=C1
88	BrC1=CC=C(C=C1)N(CCC2=O)C(N2COCC[Si](C)(C)C)=O
89	O=C1CCN(C(N1COCC[Si](C)(C)C)=O)C(C=C2)=CC=C2B3OC(C)(C)C(C)(C)O3
90	OB(C1=CC=C(OC)C=C1)O
91	COC1=CC=C(C2=C(OCC3=CC=CC=C3)N=C(OCC4=CC=CC=C4)C=C2)C=C1
92	O=C(N1)NCCC1=O
93	IC1=CC=C(OC)C=C1
CCT400028	O=C(NC(CC1)=O)N1C2=CC=C(OCCCCCOCCCCCNC(C3=CC=C(NC4=NC(C5=CC=C(Cl)C=C5C(C6=C(F)C=CC=C6OC)=NC7)=C7C=N4)C=C3OC)=O)C=C2	29	85	>120
JB170	O=C(C1=CC=C(NC2=NC(C3=CC=C(Cl)C=C3C(C4=C(F)C=CC=C4OC)=NC5)=C5C=N2)C=C1OC)NCCOCCOCCNC(COC6=C7C(C(N(C8CCC(NC8=O)=O)C7=O)=O)=CC=C6)=O	39	69	25
